# Supplementary material for: Population genetic analysis of the Plasmodium falciparum 6-cys protein Pf38 in Papua New Guinea reveals domain-specific balancing selection
Source: Malar J. 2011 May 14;10:126. doi: 10.1186/1475-2875-10-126 (PMC3112457; doi:10.1186/1475-2875-10-126)
Supplement: Additional file 1 — Sequence dataset. FastA formatted file of all Pf38 sequences used in the analysis, including those from Gambian, PNG and laboratory isolates. [file 1475-2875-10-126-S1.TXT]

>Reichenowi_Pf38
ggaatcgttataatattctgcatattaacatgtaaaggtcaagtagaaaacaaaaaggtggattttcgaacagaaaaaagaaagtttgtgcctttaaatctagtaccaggagatgttgtagaatattcatgtccatatagtttaaataatgatatccgaaatatgaatggggttgaacgagaacatttcgacaagaaacaattttgttttgattatatatttgttggaagtaagttaacatttttaaaagaatatgttcgtggttcttataatgtggtacataaagaagaagggaatttatatacatcacaatttagtgttcctcctgttgttttaacacatcgaaattttgattgtttttgttatatggaagaaaataatgttgtggttaagaaggttttaagaatacatatatcaaatggtgttcttaggaaaataccgggatgtgattttaatgctgattataaagaatcgacagctataactacttttagtaatatgagtcctcgtcgtgtaaaagtatgtgacgtatatccgaagagtggagatttcataagtttaatgtgtccatcagattattcaattaaacctgatggttgtttttcaaatgtatatgtaaaaaaatatcctaatgaagaagtgaaagaagaagatcgttttaatatgaatagaaaatgggatgcaagtaaatataatgttgtgcctatagaaacagttctaaaaattaatatgataacacaaggtgataaatattctatattttcaaaattaccagatgtaaaaaatcaagttgattttacatgtatttgtcaatcaaataatgaacaagataatctaatgatgaatgtttatatgaataacaaatctctgattacaaataatacaagaagtattggagtta
>FJ406661_T9/96_Pf38
ggaatcgttataatattctgcatattaacatgtaaaggtcaagtagaaaacaaaaaggttgattttcgaacagaaaaaagaaagttcgtgcctttaaatctagtaccaggagatgttgtagaatattcgtgtccgtatagtttaaataatgatatccgaaatatgaatggggttgaacgagaacatttcgacaataaacaattttgttttgattatatatttgttggaagtaagttaacatttttaaaagaatatgttcgtggttcttataatgtggtacataaagaagaagggaatttatatacatcacaatttagtgttcctcctgttgttttaacacatcgaaattttgattgtttttgttatatggaagaaaacaatgttgtggttaagaaggttttaagaatacatatatcaaatggtgttcttaggaaaataccgggatgtgattttaatgctgattataaagaatcgacagctataactacttttagtaatatgagtcctcgtcgtgtaaaagtatgtgacatatatccgaagagtggagatttcataagtttaatgtgtccatcaggttattcaattaaacctgatggttgtttttcaaatgtatatgtaaaaagatatcctaatgaagaagtgaaagaagaagatcgttttaatttgaatagaaaatgggatgcaagtaaatataatgttgtgtctatagaaacagttctaaaaatgaatatgataacacaaggtgataaatattctatattttcaaaattaccagatgtaaaagatcaagttgattttacatgtatttgtcaatcaaatgatgaacaagataatctaatgatgaatgtttatataaataacacatcttaccttacaaataatacaagaagtattggagtta
>FJ406670_Dd2_Pf38
ggaatcgttataatattctgcatattaacatgtaaaggtcaagtagaaaacaaaaaggttgattttcgaacagaaaaaggaaagttcgtgcctttaaatctagtaccaggagatgttgtagaatattcgtgtccgtatagtttaaataatgatatccgaaatatgaatggggttgaacgagaacatttcgacaataaacaattttgttttgattatatatttgttggaagtaagttaacatttttaaaagaatatgttcgtggttcttataatgtggtacataaaaaagaagggaatttatatacatcacaatttagtgttcctcctgttgttttaacacatcgaaattttgattgtttttgttatatggaagaaaacaatgttgtggttaagaaggttttaagaatacatatatcaaatggtgttcttaggaaaataccgggatgtgattttaatgctgattataaagaatcgacagctataactacttttagtaatatgagtcctcgtcgtgtaaaagtatgtgacgtatatccgaagagtggagatttcataagtttaatgtgtccatcagattattcaattaaacctgatggttgtttttcaaatgtatatgtaaaaagatatcctaatgaagaagtgaaagaagaagatcgttttaatttgaatagaaaatgggatgcaagtaaatataatgttgtgtctatagaaacagttctaaaaatgaatatgataacacaaggtgataaatattctatattttcaaaattaccagatgtaaaagatcaagttgattttacatgtatttgtcaatcaaatgatgaacaagataatctaatgatgaatgtttatataaataacacatctcaccttacaaataatacaagaagtattggagtta
>FJ406660_T9/102_Pf38
ggaatcgttataatattctgcatattaacatgtaaaggtcaagtagaaaacaaaaaggttgattttcgaacagaaaaaagaaagtccgtgcctttaaatctagtaccaggagatgttgtagaatattcgtgtccgtatagtttaaataatgatatccgaaatatgaatggggttgaacgagaacatttcgacaataaaaaattttgttttgattatatatttgttggaagtaagttaacatttttaaaagaatatgttcgtggttcttataatgtggtacataaagaagaagggaatttatatacatcacaatttagtgttcctcctgttgttttaacacatcgaaattttgattgtttttgttatatggaagaaaacaatgttgtggttaagaaggttttaagaatacatatatcaaatggtgttcttaggaaaataccgggatgtgattttaatgctgattataaagaatcgacagctataactacttttagtaatatgagtcctcgtcgtgtaaaagtatgtgacgtatatccgaagagtggagatttcataagtttaatgtgtccatcagattattcaattaaacctgatggttgtttttcaaatgtatatgtaaaaagatatcctaatgaagaagtgaaagaagaagatcgttttaatttgaatagaaaatgggatgcaagtaaatataatgttgtgtctatagaaacagttctaaaaatgaatatgataacacaaggtgataaatattctatattttcaaaattaccagatgtaaaagatcaagttgattttacatgtatttgtcaatcaaatgatgaacaagataatctaatgatgaatgtttatataaataacacatctcaccttacaaataatacaagaagtattggagtta
>D6_falciparum_isolate_D6_Pf38
ggaatcgttataatattctgcatattaacatgtaaaggtcaagtagaaaacaaaaaggttgattttcgaacagaaaaaagaaagttcgtgcctttaaatctagtaccaggagatgttgtagaatattcgtgtccgtatagtttaaataatgatatccgaaatatgaatggggttaaacgagaacatttcgacaataaacaattttgttttgattatatatttgttggaagtaagttaacatttttaaaagaatatgttcgtggttcttataatgtggtacataaagaagaagggaatttatatacatcacaatttagtgttcctcctgttgttttaacacatcgaaattttgattgtttttgttatatggaagaaaacaatgttgtggttaagaaggttttaagcatacatatatcaaatggtgttcttaggaaaataccgggatgtgattttaatgctgattataaagaatcgacagctataactacttttagtaatatgagtcctcgtcgtgtaaaagtatgtgacgtatatccgaagagtggagatttcataagtttaatgtgtccatcagattattcaattaaacctgatggttgtttttcaaatgtatatgtaaaaagatatcctaatgaagaagtgaaagaagaagatcgttttaatttgaatagaaaatgggatgcaagtaaatataatgttgtgtctatagaaacagttctaaaaatgaatatgataacacaaggtgataaatattctatattttcaaaattaccagatgtaaaagatcaagttgattttacatgtatttgtcaatcaaatgatgaacaagataatctaatgatgaatgtttatataaataacacatcttaccttacaaataatacaagaagtattggagtta
>FJ406666_K1_Pf38
ggaatcgttataatattctgcatattaacatgtaaaggtcaagtagaaaacaaaaaggttgattttcgaacagaaaaaggaaagttcgtgcctttaaatctagtaccaggagatgttgtagaatattcgtgtccgtatagtttaaataatgatatccgaaatatgaatggggttgaacgagaacatttcgacaataaaaaattttgttttgattatatatttgttggaagtaagttaacatttttaaaagaatatgttcgtggttcttataatgtggtacataaagaagaagggaatttatatacatcacaatttagtgttcctcctgttgttttaacacatcgaaattttgattgtttttgttatatggaagaaaacaatgttgtggttaagaaggttttaagaatacatatatcaaatggtgttcttaggaaaataccgggatgtgattttaatgctgattataaagaatcgacagctataactacttttagtaatatgagtcctcgtcgtgtaaaagtatgtgacgtatatccgaagagtggagatttcataagtttaatgtgtccatcagattattcaattaaacctgatggttgtttttcaaatgtatatgtaaaaagatatcctaatgaagaagtgaaagaagaagatcgttttaatttgaatagaaaatgggatgcaagtaaatataatgttgtgtctatagaaacagttctaaaaatgaatatgataacacaaggtgataaatattctatattttcaaaattaccagatgtaaaagatcaagttgattttacatgtatttgtcaatcaaatgatgaacaagataatctaatgatgaatgtttatataaataacacatcttaccttacaaataatacaagaagtattggagtta
>FJ406675__3D7_3D7_Pf38
ggaatcgttataatattctgcatattaacatgtaaaggtcaagtagaaaacaaaaaggttgattttcgaacagaaaaaggaaagttcgtgcctttaaatctagtaccaggagatgttgtagaatattcgtgtccgtatagtttaaataatgatatccgaaatatgaatggggttgaacgagaacatttcgacaataaaaaattttgttttgattatatatttgttggaagtaagttaacatttttaaaagaatatgttcgtggttcttataatgtggtacataaagaagaagggaatttatatacatcacaatttagtgttcctcctgttgttttaacacatcgaaattttgattgtttttgttatatggaagaaaacaatgttgtggttaagaaggttttaagaatacatatatcaaatggtgttcttaggaaaataccgggatgtgattttaatgctgattataaagaatcgacagctataactacttttagtaatatgagtcctcgtcgtgtaaaagtatgtgacgtatatccgaagagtggagatttcataagtttaatgtgtccatcagattattcaattaaacctgatggttgtttttcaaatgtatatgtaaaaagatatcctaatgaagaagtgaaagaagaagatcgttttaatttgaatagaaaatgggatgcaagtaaatataatgttgtgtctatagaaacagttctaaaaatgaatatgataacacaaggtgataaatattctatattttcaaaattaccagatgtaaaagatcaagttgattttacatgtatttgtcaatcaaatgatgaacaagataatctaatgatgaatgtttatataaataacacatcttaccttacaaataatacaagaagtattggagtta
>FJ406664_Palo_Alto_Pf38
ggaatcgttataatattctgcatattaacatgtaaaggtcaagtagaaaacaaaaaggttgattttcgaacagaaaaaagaaagttcgtgcctttaaatctagtaccaggagatgttgtagaatattcgtgtccgtatagtttaaataatgatatccgaaatatgaatggggttgaacgagaacatttcgtcaataaacaattttgttttgattatatatttgttggaagtaagttaacatttttaaaagaatatgttcgtggttcttataatgtggtacataaagaagaagggaatttatatacatcacaatttagtgttcctcctgttgttttaacacatcgaaattttgattgtttttgttatatggaagaaaacaatgttgtggttaagaaggttttaagaatacatatatcaaatggtgttcttaggaaaataccgggatgtgattttaatgctgattataaagaatcgacagctataactacttttagtaatatgagtcctcgtcgtgtaaaagtatgtgacgtatatccgaagagtggagatttcataagtttaatgtgtccatcagattattcaattaaacctgatggttgtttttcaaatgtatatgtaaaaagatatcctaatgaagaagtgaaagaagaagatcgttttaatttgaatagaaaatgggatgcaagtaaatataatgttgtgtctatagaaacagttctaaaaatgaatatgataacacaaggtgataaatattctatattttcaaaattaccagatgtaaaagatcaagttgattttacatgtatttgtcaatcaaatgatgaacaagataatctaatgatgaatgtttatataaataacacatctcaccttataaataatacaagaagtattggagtta
>FJ406673_CAMP_Pf38
ggaatcgttataatattctgcatattaacatgtaaaggtcaagtagaaaacaaaaaggttgattttcgaacagaaaaaagaaagttcgtgcctttaaatctagtaccaggagatgttgtagaatattcgtgtccgtatagtttaaataatgatatccgaaatatgaatggggttgaacgagaacatttcgtcaataaacaattttgttttgattatatatttgttggaagtaagttaacatttttaaaagaatatgttcgtggttcttataatgtggtacataaagaagaagggaatttatatacatcacaatttagtgttcctcctgttgttttaacacatcgaaattttgattgtttttgttatatggaagaaaacaatgttgtggttaagaaggttttaagaatacatatatcaaatggtgttcttaggaaaataccgggatgtgattttaatgctgattataaagaatcgacagctataactacttttagtaatatgagtcctcgtcgtgtaaaagtatgtgacgtatatccgaagagtggagatttcataagtttaatgtgtccatcagattattcaattaaacctgatggttgtttttcaaatgtatatgtaaaaagatatcctaatgaagaagtgaaagaagaagatcgttttaatttgaatagaaaatgggatgcaagtaaatataatgttgtgtctatagaaacagttctaaaaatgaatatgataacacaaggtgataaatattctatattttcaaaattaccagatgtaaaagatcaagttgattttacatgtatttgtcaatcaaatgatgaacaagataatctaatgatgaatgtttatataaataacacatctcaccttataaataatacaagaagtattggagtta
>FJ406671_D10_Pf38
ggaatcgttataatattctgcatattaacatgtaaaggtcaagtagaaaacaaaaaggttgattttcgaacagaaaaaagaaagttcgtgcctttaaatctagtaccaggagatgttgtagaatattcgtgtccgtatagtttaaataatgatatccgaaatatgaatggggttgaacgagaacatttcgacaataaacaattttgttttgattatatatttgttggaagtaagttaacatttttaaaagaatatgttcgtggttcttataatgtggtacataaagaagaagggaatttatatacatcacaatttagtgttcctcctgttgttttaacacatcgaaattttgattgtttttgttatatggaagaaaacaatgttgtggttaagaaggttttaagaatacatatatcaaatggtgttcttaggaaaataccgggatgtgattttaatgctgattataaagaatcgacagctataactacttttagtaatatgagtcctcgtcgtgtaaaagtatgtgacgtatatccgaagagtggagatttcataagtttaatgtgtccatcagattattcaattaaacctgatggttgtttttcaaatgtatatgtaaaaagatatcctaatgaagaagtgaaagaagaagatcgttttaatttgaatagaaaatgggatgcaagtaaatataatgttgtgtctatagaaacagttctaaaaatgaatatgataacacaaggtgataaatattctatattttcaaaattaccagatgtaaaagatcaagttgattttacatgtatttgtcaatcaaatgatgaacaagataatctaatgatgaatgtttatataaataacacatctcaccttacaaataatacaagaagtattggagtta
>FJ406663_RO33_Pf38
ggaatcgttataatattctgcatattaacatgtaaaggtcaagtagaaaacaaaaaggttgattttcgaacagaaaaaagaaagtccgtgcctttaaatctagtaccaggagatgttgtagaatattcgtgtccgtatagtttaaataatgatatccgaaatatgaatggggttgaacgagaacatttcgacaataaaaaattttgttttgattatatatttgttggaagtaagttaacatttttaaaagaatatgttcgtggttcttataatgtggtacataaagaagaagggaatttatatacatcacaatttagtgttcctcctgttgttttaacacatcgaaattttgattgtttttgttatatggaagaaaacaatgttgtggttaagaaggttttaagaatacatatatcaaatggtgttcttaggaaaataccgggatgtgattttaatgctgattataaagaatcgacagctataactacttttagtaatatgagtcctcgtcgtgtaaaagtatgtgacgtatatccgaagagtggagatttcataagtttaatgtgtccatcagattattcaattaaacctgatggttgtttttcaaatgtatatgtaaaaagatatcctaatgaagaagtgaaagaagaagatcgttttaatttgaatagaaaatgggatgcaagtaaatataatgttgtgtctatagaaacagttctaaaaatgaatatgataacacaaggtgataaatattctatattttcaaaattaccagatgtaaaagatcaagttgattttacatgtatttgtcaatcaaatgatgaacaagataatctaatgatgaatgtttatataaataacacatcttaccttacaaataatacaagaagtattggagtta
>FJ406674_7G8_Pf38
ggaatcgttataatattctgcatattaacatgtaaaggtcaagtagaaaacaaaaaggttgattttcgaacagaaaaaggaaagttcgtgcctttaaatctagtaccaggagatgttgtagaatattcgtgtccgtatagtttaaataatgatatccgaaatatgaatggggttgaacgagaacatttcgacaataaaaaattttgttttgattatatatttgttggaagtaagttaacatttttaaaagaatatgttcgtggttcttataatgtggtacataaaaaagaagggaatttatatacatcacaatttagtgttcctcctgttgttttaacacatcgaaattttgattgtttttgttatatggaagaaaacaatgttgtggttaagaaggttttaagaatacatatatcaaatggtgttcttaggaaaataccgggatgtgattttaatgctgattataaagaatcgacagctataactacttttagtaatatgagtcctcgtcgtgtaaaagtatgtgacgtatatccgaagagtggagatttcataagtttaatgtgtccatcagattattcaattaaacctgatggttgtttttcaaatgtatatgtaaaaagatatcctaatgaagaagtgaaagaagaagatcgttttaatttgaatagaaaatgggatgcaagtaaatataatgttgtgtctatagaaacagttctaaaaatgaatatgataacacaaggtgataaatattctatattttcaaaattaccagatgtaaaagatcaagttgattttacatgtatttgtcaatcaaatgatgaacaagataatctaatgatgaatgtttatataaataacacatctcaccttacaaataatacaagaagtattggagtta
>FJ406665_MAD20_Pf38
ggaatcgttataatattctgcatattaacatgtaaaggtcaagtagaaaacaaaaaggttgattttcgaacagaaaaaagaaagttcgtgcctttaaatctagtaccaggagatgttgtagaatattcgtgtccgtatagtttaaataatgatatccgaaatatgaatggggttgaacgagaacatttcgacaataaacaattttgttttgattatatatttgttggaagtaagttaacatttttaaaagaatatgttcgtggttcttataatgtggtacataaagaagaagggaatttatatacatcacaatttagtgttcctcctgttgttttaacacatcgaaattttgattgtttttgttatatggaagaaaacaatgttgtggttaagaaggttttaagaatacatatatcaaatggtgttcttaggaaaataccgggatgtgattttaatgctgattataaagaatcgacagctataactacttttagtaatatgagtcctcgtcgtgtaaaagtatgtgacgtatatccgaagagtggagatttcataagtttaatgtgtccatcagattattcaattaaacctgatggttgtttttcaaatgtatatgtaaaaagatatcctaatgaagaagtgaaagaagaagatcgttttaatttgaatagaaaatgggatgcaagtaaatataatgttgtgtctatagaaacagttctaaaaatgaatatgataacacaaggtgataaatattctatattttcaaaattaccagatgtaaaagatcaagttgattttacatgtatttgtcaatcaaatgatgaacaagataatctaatgatgaatgtttatataaataacacatctcaccttacaaataatacaagaagtattggagtta
>FJ406659_W2mef_Pf38
ggaatcgttataatattctgcatattaacatgtaaaggtcaagtagaaaacaaaaaggttgattttcgaacagaaaaaggaaagttcgtgcctttaaatctagtaccaggagatgttgtagaatattcgtgtccgtatagtttaaataatgatatccgaaatatgaatggggttgaacgagaacatttcgacaataaacaattttgttttgattatatatttgttggaagtaagttaacatttttaaaagaatatgttcgtggttcttataatgtggtacataaaaaagaagggaatttatatacatcacaatttagtgttcctcctgttgttttaacacatcgaaattttgattgtttttgttatatggaagaaaacaatgttgtggttaagaaggttttaagaatacatatatcaaatggtgttcttaggaaaataccgggatgtgattttaatgctgattataaagaatcgacagctataactacttttagtaatatgagtcctcgtcgtgtaaaagtatgtgacgtatatccgaagagtggagatttcataagtttaatgtgtccatcagattattcaattaaacctgatggttgtttttcaaatgtatatgtaaaaagatatcctaatgaagaagtgaaagaagaagatcgttttaatttgaatagaaaatgggatgcaagtaaatataatgttgtgtctatagaaacagttctaaaaatgaatatgataacacaaggtgataaatattctatattttcaaaattaccagatgtaaaagatcaagttgattttacatgtatttgtcaatcaaatgatgaacaagataatctaatgatgaatgtttatataaataacacatctcaccttacaaataatacaagaagtattggagtta
>FJ406676__Wellcome_Wellcome_Pf38
ggaatcgttataatattctgcatattaacatgtaaaggtcaagtagaaaacaaaaaggttgattttcgaacagaaaaaagaaagttcgtgcctttaaatctagtaccaggagatgttgtagaatattcgtgtccgtatagtttaaataatgatatccgaaatatgaatggggttgaacgagaacatttcgacaataaaaaattttgttttgattatatatttgttggaagtaagttaacatttttaaaagaatatgttcgtggttcttataatgtggtacataaagaagaagggaatttatatacatcacaatttagtgttcctcctgttgttttaacacatcgaaattttgattgtttttgttatatggaagaaaacaatgttgtggttaagaaggttttaagaatacatatatcaaatggtgttcttaggaaaataccgggatgtgattttaatgctgattataaagaatcgacagctataactacttttagtaatatgagtcctcgtcgtgtaaaagtatgtgacgtatatccgaagagtggagatttcataagtttaatgtgtccatcagattattcaattaaacctgatggttgtttttcaaatgtatatgtaaaaagatatcctaatgaagaagtgaaagaagaagatcgttttaatttgaatagaaaatgggatgcaagtaaatataatgttgtgtctatagaaacagttctaaaaatgaatatgataacacaaggtgataaatattctatattttcaaaattaccagatgtaaaagatcaagttgattttacatgtatttgtcaatcaaatgatgaacaagataatctaatgatgaatgtttatataaataacacatctcaccttacaaataatacaagaagtattggagtta
>FJ406668_FCR3_Pf38
ggaatcgttataatattctgcatattaacatgtaaaggtcaagtagaaaacaaaaaggttgattttcgaacagaaaaaggaaagttcgtgcctttaaatctagtaccaggagatgttgtagaatattcgtgtccgtatagtttaaataatgatatccgaaatatgaatggggttgaacgagaacatttcgacaataaacaattttgttttgattatatatttgttggaagtaagttaacatttttaaaagaatatgttcgtggttcttataatgtggtacataaaaaagaagggaatttatatacatcacaatttagtgttcctcctgttgttttaacacatcgaaattttgattgtttttgttatatggaagaaaacaatgttgtggttaagaaggttttaagaatacatatatcaaatggtgttcttaggaaaataccgggatgtgattttaatgctgattataaagaatcgacagctataactacttttagtaatatgagtcctcgtcgtgtaaaagtatgtgacgtatatccgaagagtggagatttcataagtttaatgtgtccatcagattattcaattaaacctgatggttgtttttcaaatgtatatgtaaaaagatatcctaatgaagaagtgaaagaagaagatcgttttaatttgaatagaaaatgggatgcaagtaaatataatgttgtgtctatagaaacagttctaaaaatgaatatgataacacaaggtgataaatattctatattttcaaaattaccagatgtaaaagatcaagttgattttacatgtatttgtcaatcaaatgatgaacaagataatctaatgatgaatgtttatataaataacacatctcaccttacaaataatacaagaagtattggagtta
>FJ406669_FCC2_Pf38
ggaatcgttataatattctgcatattaacatgtaaaggtcaagtagaaaacaaaaaggttgattttcgaacagaaaaaagaaagttcgtgcctttaaatctagtaccaggagatgttgtagaatattcgtgtccgtatagtttaaataatgatatccgaaatatgaatggggttgaacgagaacatttcgacaataaaaaattttgttttgattatatatttgttggaagtaagttaacatttttaaaagaatatgttcgtggttcttataatgtggtacataaagaagaagggaatttatatacatcacaatttagtgttcctcctgttgttttaacacatcgaaattttgattgtttttgttatatggaagaaaacaatgttgtggttaagaaggttttaagaatacatatatcaaatggtgttcttaggaaaataccgggatgtgattttaatgctgattataaagaatcgacagctataactacttttagtaatatgagtcctcgtcgtgtaaaagtatgtgacgtatatccgaagagtggagatttcataagtttaatgtgtccatcagattattcaattaaacctgatggttgtttttcaaatgtatatgtaaaaagatatcctaatgaagaagtgaaagaagaagatcgttttaatttgaatagaaaatgggatgcaagtaaatataatgttgtgtctatagaaacagttctaaaaatgaatatgataacacaaggtgataaatattctatattttcaaaattaccagatgtaaaagatcaagttgattttacatgtatttgtcaatcaaatgatgaacaagataatctaatgatgaatgtttatataaataacacatctcaccttacaaataatacaagaagtattggagtta
>FJ406662_T9/94_Pf38
ggaatcgttataatattctgcatattaacatgtaaaggtcaagtagaaaacaaaaaggttgattttcgaacagaaaaaggaaagttcgtgcctttaaatctagtaccaggagatgttgtagaatattcgtgtccgtatagtttaaataatgatatccgaaatatgaatggggttgaacgagaacatttcgacaataaacaattttgttttgattatatatttgttggaagtaagttaacatttttaaaagaatatgttcgtggttcttataatgtggtacataaaaaagaagggaatttatatacatcacaatttagtgttcctcctgttgttttaacacatcgaaattttgattgtttttgttatatggaagaaaacaatgttgtggttaagaaggttttaagaatacatatatcaaatggtgttcttaggaaaataccgggatgtgattttaatgctgattataaagaatcgacagctataactacttttagtaatatgagtcctcgtcgtgtaaaagtatgtgacgtatatccgaagagtggagatttcataagtttaatgtgtccatcagattattcaattaaacctgatggttgtttttcaaatgtatatgtaaaaagatatcctaatgaagaagtgaaagaagaagatcgttttaatttgaatagaaaatgggatgcaagtaaatataatgttgtgtctatagaaacagttctaaaaatgaatatgataacacaaggtgataaatattctatattttcaaaattaccagatgtaaaagatcaagttgattttacatgtatttgtcaatcaaatgatgaacaagataatctaatgatgaatgtttatataaataacacatctcaccttacaaataatacaagaagtattggagtta
>FJ406667_HB3_Pf38
ggaatcgttataatattctgcatattaacatgtaaaggtcaagtagaaaacaaaaaggttgattttcgaacagaaaaaagaaagtccgtgcctttaaatctagtaccaggagatgttgtagaatattcgtgtccgtatagtttaaataatgatatccgaaatatgaatggggttgaacgagaacatttcgacaataaaaaattttgttttgattatatatttgttggaagtaagttaacatttttaaaagaatatgttcgtggttcttataatgtggtacataaagaagaagggaatttatatacatcacaatttagtgttcctcctgttgttttaacacatcgaaattttgattgtttttgttatatggaagaaaacaatgttgtggttaagaaggttttaagaatacatatatcaaatggtgttcttaggaaaataccgggatgtgattttaatgctgattataaagaatcgacagctataactacttttagtaatatgagtcctcgtcgtgtaaaagtatgtgacgtatatccgaagagtggagatttcataagtttaatgtgtccatcagattattcaattaaacctgatggttgtttttcaaatgtatatgtaaaaagatatcctaatgaagaagtgaaagaagaagatcgttttaatttgaatagaaaatgggatgcaagtaaatataatgttgtgtctatagaaacagttctaaaaatgaatatgataacacaaggtgataaatattctatattttcaaaattaccagatgtaaaagatcaagttgattttacatgtatttgtcaatcaaatgatgaacaagataatctaatgatgaatgtttatataaataacacatctcaccttacaaataatacaagaagtattggagtta
>Gambia_FJ556267
------------------------------------------------------------gattttcgaacagaaaaaggaaagttcgtgcctttaaatctagtaccaggagatgttgtagaatattcgtgtccgtatagtttaaataatgatatccgaaatatgaatggggttgaacgagaacatttcgacaataaacaattttgttttgattatatatttgttggaagtaagttaacatttttaaaagaatatgttcgtggttcttataatgtggtacataaaaaagaagggaatttatatacatcacaatttagtgttcctcctgttgttttaacacatcgaaattttgattgtttttgttatatggaagaaaacaatgttgtggttaagaaggttttaagaatacatatatcaaatggtgttcttaggaaaataccgggatgtgattttaatgctgattataaagaatcgacagctataactacttttagtaatatgagtcctcgtcgtgtaaaagtatgtgacgtatatccgaagagtggagatttcataagtttaatgtgtccatcagattattcaattaaacctgatggttgtttttcaaatgtatatgtaaaaagatatcctaatgaagaagtgaaagaagaagatcgttttaatttgaatagaaaatgggatgcaagtaaatataatgttgtgtctatagaaacagttctaaaaatgaatatgataacacaaggtgataaatattctatattttcaaaattaccagatgtaaaagatcaagttgattttacatgtatttgtcaatcaaatgatgaacaagataatctaatgatgaatgtttatataaataacacatctc---------------------------------
>Gambia_FJ556259
------------------------------------------------------------gattttcgaacagaaaaaggaaagttcgtgcctttaaatctagtaccaggagatgttgtagaatattcgtgtccgtatagtttaaataatgatatccgaaatatgaatggggttgaacgagaacatttcgacaataaacaattttgttttgattatatatttgttggaagtaagttaacatttttaaaagaatatgttcgtggttcttataatgtggtacataaaaaagaagggaatttatatacatcacaatttagtgttcctcctgttgttttaacacatcgaaattttgattgtttttgttatatggaagaaaacaatgttgtggttaagaaggttttaagaatacatatatcaaatggtgttcttaggaaaataccgggatgtgattttaatgctgattataaagaatcgacagctataactacttttagtaatatgagtcctcgtcgtgtaaaagtatgtgacgtatatccgaagagtggagatttcataagtttaatgtgtccatcagattattcaattaaacctgatggttgtttttcaaatgtatatgtaaaaagatatcctaatgaagaagtgaaagaagaagatcgttttaatttgaatagaaaatgggatgcaagtaaatataatgttgtgtctatagaaacagttctaaaaatgaatatgataacacaaggtgataaatattctatattttcaaaattaccagatgtaaaagatcaagttgattttacatgtatttgtcaatcaaatgatgaacaagataatctaatgatgaatgtttatataaataacacatctc---------------------------------
>Gambia_FJ556254
------------------------------------------------------------gattttcgaacagaaaaaggaaagttcgtgcctttaaatctagtaccaggagatgttgtagaatattcgtgtccgtatagtttaaataatgatatccgaaatatgaatggggttgaacgagaacatttcgacaataaacaattttgttttgattatatatttgttggaagtaagttaacatttttaaaagaatatgttcgtggttcttataatgtggtacataaaaaagaagggaatttatatacatcacaatttagtgttcctcctgttgttttaacacatcgaaattttgattgtttttgttatatggaagaaaacaatgttgtggttaagaaggttttaagaatacatatatcaaatggtgttcttaggaaaataccgggatgtgattttaatgctgattataaagaatcgacagctataactacttttagtaatatgagtcctcgtcgtgtaaaagtatgtgacgtatatccgaagagtggagatttcataagtttaatgtgtccatcagattattcaattaaacctgatggttgtttttcaaatgtatatgtaaaaagatatcctaatgaagaagtgaaagaagaagatcgttttaatttgaatagaaaatgggatgcaagtaaatataatgttgtgtctatagaaacagttctaaaaatgaatatgataacacaaggtgataaatattctatattttcaaaattaccagatgtaaaagatcaagttgattttacatgtatttgtcaatcaaatgatgaacaagataatctaatgatgaatgtttatataaataacacatctt---------------------------------
>Gambia_FJ556253
------------------------------------------------------------gattttcgaacagaaaaaggaaagttcgtgcctttaaatctagtaccaggagatgttgtagaatattcgtgtccgtatagtttaaataatgatatccgaaatatgaatggggttgaacgagaacatttcgacaataaacaattttgttttgattatatatttgttggaagtaagttaacatttttaaaagaatatgttcgtggttcttataatgtggtacataaaaaagaagggaatttatatacatcacaatttagtgttcctcctgttgttttaacacatcgaaattttgattgtttttgttatatggaagaaaacaatgttgtggttaagaaggttttaagaatacatatatcaaatggtgttcttaggaaaataccgggatgtgattttaatgctgattataaagaatcgacagctataactacttttagtaatatgagtcctcgtcgtgtaaaagtatgtgacgtatatccgaagagtggagatttcataagtttaatgtgtccatcagattattcaattaaacctgatggttgtttttcaaatgtatatgtaaaaagatatcctaatgaagaagtgaaagaagaagatcgttttaatttgaatagaaaatgggatgcaagtaaatataatgttgtgtctatagaaacagttctaaaaatgaatatgataacacaaggtgataaatattctatattttcaaaattaccagatgtaaaagatcaagttgattttacatgtatttgtcaatcaaatgatgaacaagataatctaatgatgaatgtttatataaataacacatctt---------------------------------
>Gambia_FJ556250
------------------------------------------------------------gattttcgaacagaaaaaagaaagttcgtgcctttaaatctagtaccaggagatgttgtagaatattcgtgtccgtatagtttaaataatgatatccgaaatatgaatggggttgaacgaaaacatttcgacaataaacaattttgttttgattatatatttgttggaagtaagttaacatttttaaaagaatatgttcgtggttcttataatgtggtacataaagaagaagggaatttatatacatcacaatttagtgttcctcctgttgttttaacacatcgaaattttgattgtttttgttatatggaagaaaacaatgttgtggttaagaaggttttaagaatacatatatcaaatggtgttcttaggaaaataccgggatgtgattttaatgctgattataaagaatcgacagctataactacttttagtaatatgagtcctcgtcgtgtaaaagtatgtgacgtatatccgaagagtggagatttcataagtttaatgtgtccatcagattattcaattaaacctgatggttgtttttcaaatgtatatgtaaaaagatatcctaatgaagaagtgaaagaagaagatcgttttaatttgaatagaaaatgggatgcaagtaaatataatgttgtgtctatagaaacagttctaaaaatgaatatgataacacaaggtgataaatattctatattttcaaaattaccagatgtaaaagatcaagttgattttacatgtatttgtcaatcaaatgatgaacaagataatctaatgatgaatgtttatataaataacacatctt---------------------------------
>Gambia_FJ556193
------------------------------------------------------------gattttcgaacagaaaaaagaaagttcgtgcctttaaatctagtaccaggagatgttgtagaatattcgtgtccgtatagtttaaataatgatatccgaaatatgaatggggttgaacgaaaacatttcgacaataaacaattttgttttgattatatatttgttggaagtaagttaacatttttaaaagaatatgttcgtggttcttataatgtggtacataaagaagaagggaatttatatacatcacaatttagtgttcctcctgttgttttaacacatcgaaattttgattgtttttgttatatggaagaaaacaatgttgtggttaagaaggttttaagaatacatatatcaaatggtgttcttaggaaaataccgggatgtgattttaatgctgattataaagaatcgacagctataactacttttagtaatatgagtcctcgtcgtgtaaaagtatgtgacgtatatccgaagagtggagatttcataagtttaatgtgtccatcagattattcaattaaacctgatggttgtttttcaaatgtatatgtaaaaagatatcctaatgaagaagtgaaagaagaagatcgttttaatttgaatagaaaatgggatgcaagtaaatataatgttgtgtctatagaaacagttctaaaaatgaatatgataacacaaggtgataaatattctatattttcaaaattaccagatgtaaaagatcaagttgattttacatgtatttgtcaatcaaatgatgaacaagataatctaatgatgaatgtttatataaataacacatctt---------------------------------
>Gambia_FJ556235
------------------------------------------------------------gattttcgaacagaaaaaagaaagttcgtgcctttaaatctagtaccaggagatgttgtagaatattcgtgtccgtatagtttaaataatgatatccgaaatatgaatggggttgaacgaaaacatttcgacaataaacaattttgttttgattatatatttgttggaagtaagttaacatttttaaaagaatatgttcgtggttcttataatgtggtacataaagaagaagggaatttatatacatcacaatttagtgttcctcctgttgttttaacacatcgaaattttgattgtttttgttatatggaagaaaacaatgttgtggttaagaaggttttaagaatacatatatcaaatggtgttcttaggaaaataccgggatgtgattttaatgctgattataaagaatcgacagctataactacttttagtaatatgagtcctcgtcgtgtaaaagtatgtgacgtatatccgaagagtggagatttcataagtttaatgtgtccatcagattattcaattaaacctgatggttgtttttcaaatgtatatgtaaaaagatatcctaatgaagaagtgaaagaagaagatcgttttaatttgaatagaaaatgggatgcaagtaaatataatgttgtgtctatagaaacagttctaaaaatgaatatgataacacaaggtgataaatattctatattttcaaaattaccagatgtaaaagatcaagttgattttacatgtatttgtcaatcaaatgatgaacaagataatctaatgatgaatgtttatataaataacatatctc---------------------------------
>Gambia_FJ556246
------------------------------------------------------------gattttcgaacagaaaaaagaaagttcgtgcctttaaatctagtaccaggagatgttgtagaatattcgtgtccgtatagtttaaataatgatatccgaaatatgaatggggttgaacgaaaacatttcgacaataaacaattttgttttgattatatatttgttggaagtaagttaacatttttaaaagaatatgttcgtggttcttataatgtggtacataaagaagaagggaatttatatacatcacaatttagtgttcctcctgttgttttaacacatcgaaattttgattgtttttgttatatggaagaaaacaatgttgtggttaagaaggttttaagaatacatatatcaaatggtgttcttaggaaaataccgggatgtgattttaatgctgattataaagaatcgacagctataactacttttagtaatatgagtcctcgtcgtgtaaaagtatgtgacgtatatccgaagagtggagatttcataagtttaatgtgtccatcagattattcaattaaacctgatggttgtttttcaaatgtatatgtaaaaagatatcctaatgaagaagtgaaagaagaagatcgttttaatttgaatagaaaatgggatgcaagtaaatataatgttgtgtctatagaaacagttctaaaaatgaatatgataacacaaggtgataaatattctatattttcaaaattaccagatgtaaaagatcaagttgattttacatgtatttgtcaatcaaatgatgaacaagataatctaatgatgaatgtttatataaataacatatctc---------------------------------
>Gambia_FJ556258
------------------------------------------------------------gattttcgaacagaaaaaggaaagttcgtgcctttaaatctagtaccaggagatgttgtagaatattcgtgtccgtatagtttaaataatgatatccgaaatatgaatggggttgaacgagaacatttcgacaataaaaaattttgttttgattatatatttgttggaagtaagttaacatttttaaaagaatatgttcgtggttcttataatgtggtacataaagaagaagggaatttatatacatcacaatttagtgttcctcctgttgttttaacacatcgaaattttgattgtttttgttatatggaagaaaacaatgttgtggttaagaaggttttaagaatacatatatcaaatggtgttcttaggaaaataccgggatgtgattttaatgctgattataaagaatcgacagctataactacttttagtaatatgagtcctcgtcgtgtaaaagtatgtgacgtatatccgaagagtggagatttcataagtttaatgtgtccatcagattattcaattaaacctgatggttgtttttcaaatgtatatgtaaaaagatatcctaatgaagaagtgaaagaagaagatcgttttaatttgaatagaaaatgggatgcaagtaaatataatgttgtgtctatagaaacagttctaaaaatgaatatgataacacaaggtgataaatattctatattttcaaaattaccagatgtaaaagatcaagttgattttacatgtatttgtcaatcaaatgatgaacaagataatctaatgatgaatgtttatataaataacacatctt---------------------------------
>Gambia_FJ556257
------------------------------------------------------------gattttcgaacagaaaaaggaaagttcgtgcctttaaatctagtaccaggagatgttgtagaatattcgtgtccgtatagtttaaataatgatatccgaaatatgaatggggttgaacgagaacatttcgacaataaaaaattttgttttgattatatatttgttggaagtaagttaacatttttaaaagaatatgttcgtggttcttataatgtggtacataaagaagaagggaatttatatacatcacaatttagtgttcctcctgttgttttaacacatcgaaattttgattgtttttgttatatggaagaaaacaatgttgtggttaagaaggttttaagaatacatatatcaaatggtgttcttaggaaaataccgggatgtgattttaatgctgattataaagaatcgacagctataactacttttagtaatatgagtcctcgtcgtgtaaaagtatgtgacgtatatccgaagagtggagatttcataagtttaatgtgtccatcagattattcaattaaacctgatggttgtttttcaaatgtatatgtaaaaagatatcctaatgaagaagtgaaagaagaagatcgttttaatttgaatagaaaatgggatgcaagtaaatataatgttgtgtctatagaaacagttctaaaaatgaatatgataacacaaggtgataaatattctatattttcaaaattaccagatgtaaaagatcaagttgattttacatgtatttgtcaatcaaatgatgaacaagataatctaatgatgaatgtttatataaataacacatctt---------------------------------
>Gambia_FJ556182
------------------------------------------------------------gattttcgaacagaaaaaagaaagttcgtgcctttaaatctagtaccaggagatgttgtagaatattcgtgtccgtatagtttaaataatgatatccgaaatatgaatggggttgaacgagaacatttcgacaataaacaattttgttttgattatatatttgttggaagtaagttaacatttttaaaagaatatgttcgtggttcttataatgtggtacataaagaagaagggaatttatatacatcacaatttagtgttcctcctgttgttttaacacatcgaaattttgattgtttttgttatatggaagaaaacaatgttgtggttaagaaggttttaagaatacatatatcaaatggtgttcttaggaaaataccgggatgtgattttaatgctgattataaagaatcgacagctataactacttttagtaatatgagtcctcgtcgtgtaaaagtatgtgacgtatatccgaagagtggagatttcataagtttaatgtgtccatcagattattcaattaaacctgatggttgtttttcaaatgtatatgtaaaaagatatcctaatgaagaagtgaaagaagaagatcgttttaatttgaatagaaaatgggatgcaagtaaatataatgttgtgtctatagaaacagttctaaaaatgaatatgataacacaaggtgataaatattctatattttcaaaattaccagatgtaaaagatcaagttgattttacatgtatttgtcaatcaaatgatgaacaagataatctaatgatgaatgtttatataaataacacatctc---------------------------------
>Gambia_FJ556212
------------------------------------------------------------gattttcgaacagaaaaaagaaagttcgtgcctttaaatctagtaccaggagatgttgtagaatattcgtgtccgtatagtttaaataatgatatccgaaatatgaatggggttgaacgagaacatttcgacaataaacaattttgttttgattatatatttgttggaagtaagttaacatttttaaaagaatatgttcgtggttcttataatgtggtacataaagaagaagggaatttatatacatcacaatttagtgttcctcctgttgttttaacacatcgaaattttgattgtttttgttatatggaagaaaacaatgttgtggttaagaaggttttaagaatacatatatcaaatggtgttcttaggaaaataccgggatgtgattttaatgctgattataaagaatcgacagctataactacttttagtaatatgagtcctcgtcgtgtaaaagtatgtgacgtatatccgaagagtggagatttcataagtttaatgtgtccatcagattattcaattaaacctgatggttgtttttcaaatgtatatgtaaaaagatatcctaatgaagaagtgaaagaagaagatcgttttaatttgaatagaaaatgggatgcaagtaaatataatgttgtgtctatagaaacagttctaaaaatgaatatgataacacaaggtgataaatattctatattttcaaaattaccagatgtaaaagatcaagttgattttacatgtatttgtcaatcaaatgatgaacaagataatctaatgatgaatgtttatataaataacacatctc---------------------------------
>Gambia_FJ556213
------------------------------------------------------------gattttcgaacagaaaaaggaaagttcgtgcctttaaatctagtaccaggagatgttgtagaatattcgtgtccgtatagtttaaataatgatatccgaaatatgaatggggttgaacgagaacatttcgacaataaacaattttgttttgattatatatttgttggaagtaagttaacatttttaaaagaatatgttcgtggttcttataatgtggtacataaaaaagaagggaatttatatacatcacaatttagtgttcctcctgttgttttaacacatcgaaattttgattgtttttgttatatggaagaaaacaatgttgtggttaagaaggttttaagaatacatatatcaaatggtgttcttaggaaaataccgggatgtgattttaatgctgattataaagaatcgacagctataactacttttagtaatatgagtcctcgtcgtgtaaaagtatgtgacgtatatccgaagagtggagatttcataagtttaatgtgtccatcagattattcaattaaacctgatggttgtttttcaaatgtatatgtaaaaagatatcctaatgaagaagtgaaagaagaagatcgttttaatttgaatagaaaatgggatgcaagtaaatataatgttgtgtctatagaaacagttctaaaaatgaatatgataacacaaggtgataaatattctatattttcaaaattaccagatgtaaaagatcaagttgattttacatgtatttgtcaatcaaatgatgaacaagataatctaatgatgaatgtttatataaataacacatctc---------------------------------
>Gambia_FJ556187
------------------------------------------------------------gattttcgaacagaaaaaagaaagttcgtgcctttaaatctagtaccaggagatgttgtagaatattcgtgtccgtatagtttaaataatgatatccgaaatatgaatggggttgaacgagaacatttcgacaataaacaattttgttttgattatatatttgttggaagtaagttaacatttttaaaagaatatgttcgtggttcttataatgtggtacataaagaagaagggaatttatatacatcacaatttagtgttcctcctgttgttttaacacatcgaaattttgattgtttttgttatatggaagaaaacaatgttgtggttaagaaggttttaagaatacatatatcaaatggtgttcttaggaaaataccgggatgtgattttaatgctgattataaagaatcgacagctataactacttttagtaatatgagtcctcgtcgtgtaaaagtatgtgacgtatatccgaagagtggagatttcataagtttaatgtgtccatcagattattcaattaaacctgatggttgtttttcaaatgtatatgtaaaaagatatcctaatgaagaagtgaaagaagaagatcgttttaatttgaatagaaaatgggatgcaagtaaatataatgttgtgtctatagaaacagttctaaaaatgaatatgataacacaaggtgataaatattctatattttcaaaattaccagatgtaaaagatcaagttgattttacatgtatttgtcaatcaaatgatgaacaagataatctaatgatgaatgtttatataaataacacatctt---------------------------------
>Gambia_FJ556185
------------------------------------------------------------gattttcgaacagaaaaaagaaagttcgtgcctttaaatctagtaccaggagatgttgtagaatattcgtgtccgtatagtttaaataatgatatccgaaatatgaatggggttgaacgagaacatttcgacaataaacaattttgttttgattatatatttgttggaagtaagttaacatttttaaaagaatatgttcgtggttcttataatgtggtacataaagaagaagggaatttatatacatcacaatttagtgttcctcctgttgttttaacacatcgaaattttgattgtttttgttatatggaagaaaacaatgttgtggttaagaaggttttaagaatacatatatcaaatggtgttcttaggaaaataccgggatgtgattttaatgctgattataaagaatcgacagctataactacttttagtaatatgagtcctcgtcgtgtaaaagtatgtgacgtatatccgaagagtggagatttcataagtttaatgtgtccatcagattattcaattaaacctgatggttgtttttcaaatgtatatgtaaaaagatatcctaatgaagaagtgaaagaagaagatcgttttaatttgaatagaaaatgggatgcaagtaaatataatgttgtgtctatagaaacagttctaaaaatgaatatgataacacaaggtgataaatattctatattttcaaaattaccagatgtaaaagatcaagttgattttacatgtatttgtcaatcaaatgatgaacaagataatctaatgatgaatgtttatataaataacacatctt---------------------------------
>Gambia_FJ556184
------------------------------------------------------------gattttcgaacagaaaaaagaaagtccgtgcctttaaatctagtaccaggagatgttgtagaatattcgtgtccgtatagtttaaataatgatatccgaaatatgaatggggttgaacgagaacatttcgacaataaaaaattttgttttgattatatatttgttggaagtaagttaacatttttaaaagaatatgttcgtggttcttataatgtggtacataaagaagaagggaatttatatacatcacaatttagtgttcctcctgttgttttaacacatcgaaattttgattgtttttgttatatggaagaaaacaatgttgtggttaagaaggttttaagaatacatatatcaaatggtgttcttaggaaaataccgggatgtgattttaatgctgattataaagaatcgacagctataactacttttagtaatatgagtcctcgtcgtgtaaaagtatgtgacgtatatccgaagagtggagatttcataagtttaatgtgtccatcagattattcaattaaacctgatggttgtttttcaaatgtatatgtaaaaagatatcctaatgaagaagtgaaagaagaagatcgttttaatttgaatagaaaatgggatgcaagtaaatataatgttgtgtctatagaaacagttctaaaaatgaatatgataacacaaggtgataaatattctatattttcaaaattaccagatgtaaaagatcaagttgattttacatgtatttgtcaatcaaatgatgaacaagataatctaatgatgaatgtttatataaataacacatctc---------------------------------
>Gambia_FJ556226
------------------------------------------------------------gattttcgaacagaaaaaagaaagtccgtgcctttaaatctagtaccaggagatgttgtagaatattcgtgtccgtatagtttaaataatgatatccgaaatatgaatggggttgaacgagaacatttcgacaataaaaaattttgttttgattatatatttgttggaagtaagttaacatttttaaaagaatatgttcgtggttcttataatgtggtacataaagaagaagggaatttatatacatcacaatttagtgttcctcctgttgttttaacacatcgaaattttgattgtttttgttatatggaagaaaacaatgttgtggttaagaaggttttaagaatacatatatcaaatggtgttcttaggaaaataccgggatgtgattttaatgctgattataaagaatcgacagctataactacttttagtaatatgagtcctcgtcgtgtaaaagtatgtgacgtatatccgaagagtggagatttcataagtttaatgtgtccatcagattattcaattaaacctgatggttgtttttcaaatgtatatgtaaaaagatatcctaatgaagaagtgaaagaagaagatcgttttaatttgaatagaaaatgggatgcaagtaaatataatgttgtgtctatagaaacagttctaaaaatgaatatgataacacaaggtgataaatattctatattttcaaaattaccagatgtaaaagatcaagttgattttacatgtatttgtcaatcaaatgatgaacaagataatctaatgatgaatgtttatataaataacacatctc---------------------------------
>Gambia_FJ556262
------------------------------------------------------------gattttcgaacagaaaaaagaaagtccgtgcctttaaatctagtaccaggagatgttgtagaatattcgtgtccgtatagtttaaataatgatatccgaaatatgaatggggttgaacgagaacatttcgacaataaaaaattttgttttgattatatatttgttggaagtaagttaacatttttaaaagaatatgttcgtggttcttataatgtggtacataaagaagaagggaatttatatacatcacaatttagtgttcctcctgttgttttaacacatcgaaattttgattgtttttgttatatggaagaaaacaatgttgtggttaagaaggttttaagaatacatatatcaaatggtgttcttaggaaaataccgggatgtgattttaatgctgattataaagaatcgacagctataactacttttagtaatatgagtcctcgtcgtgtaaaagtatgtgacgtatatccgaagagtggagatttcataagtttaatgtgtccatcagattattcaattaaacctgatggttgtttttcaaatgtatatgtaaaaagatatcctaatgaagaagtgaaagaagaagatcgttttaatttgaatagaaaatgggatgcaagtaaatataatgttgtgtctatagaaacagttctaaaaatgaatatgataacacaaggtgataaatattctatattttcaaaattaccagatgtaaaagatcaagttgattttacatgtatttgtcaatcaaatgatgaacaagataatctaatgatgaatgtttatataaataacacatctc---------------------------------
>Gambia_FJ556188
------------------------------------------------------------gattttcgaacagaaaaaggaaagttcgtgcctttaaatctagtaccaggagatgttgtagaatattcgtgtccgtatagtttaaataatgatatccgaaatatgaatggggttgaacgagaacatttcgacaataaacaattttgttttgattatatatttgttggaagtaagttaacatttttaaaagaatatgttcgtggttcttataatgtggtacataaagaagaagggaatttatatacatcacaatttagtgttcctcctgttgttttaacacatcgaaattttgattgtttttgttatatggaagaaaacaatgttgtggttaagaaggttttaagaatacatatatcaaatggtgttcttaggaaaataccgggatgtgattttaatgctgattataaagaatcgacagctataactacttttagtaatatgagtcctcgtcgtgtaaaagtatgtgacgtatatccgaagagtggagatttcataagtttaatgtgtccatcagattattcaattaaacctgatggttgtttttcaaatgtatatgtaaaaagatatcctaatgaagaagtgaaagaagaagatcgttttaatttgaatagaaaatgggatgcaagtaaatataatgttgtgtctatagaaacagttctaaaaatgaatatgataacacaaggtgataaatattctatattttcaaaattaccagatgtaaaagatcaagttgattttacatgtatttgtcaatcaaatgatgaacaagataatctaatgatgaatgtttatataaataacacatctc---------------------------------
>Gambia_FJ556202
------------------------------------------------------------gattttcgaacagaaaaaggaaagttcgtgcctttaaatctagtaccaggagatgttgtagaatattcgtgtccgtatagtttaaataatgatatccgaaatatgaatggggttgaacgaaaacatttcgacaataaacaattttgttttgattatatatttgttggaagtaagttaacatttttaaaagaatatgttcgtggttcttataatgtggtacataaagaagaagggaatttatatacatcacaatttagtgttcctcctgttgttttaacacatcgaaattttgattgtttttgttatatggaagaaaacaatgttgtggttaagaaggttttaagaatacatatatcaaatggtgttcttaggaaaataccgggatgtgattttaatgctgattataaagaatcgacagctataactacttttagtaatatgagtcctcgtcgtgtaaaagtatgtgacgtatatccgaagagtggagatttcataagtttaatgtgtccatcagattattcaattaaacctgatggttgtttttcaaatgtatatgtaaaaagatatcctaatgaagaagtgaaagaagaagatcgttttaatttgaatagaaaatgggatgcaagtaaatataatgttgtgtctatagaaacagttctaaaaatgaatatgataacacaaggtgataaatattctatattttcaaaattaccagatgtaaaagatcaagttgattttacatgtatttgtcaatcaaatgatgaacaagataatctaatgatgaatgtttatataaataacacatctc---------------------------------
>Gambia_FJ556238
------------------------------------------------------------gattttcgaacagaaaaaggaaagttcgtgcctttaaatctagtaccaggagatgttgtagaatattcgtgtccgtatagtttaaataatgatatccgaaatatgaatggggttgaacgagaacatttcgacaataaacaattttgttttgattatatatttgttggaagtaagttaacatttttaaaagaatatgttcgtggttcttataatgtggtacataaagaagaagggaatttatatacatcacaatttagtgttcctcctgttgttttaacacatcgaaattttgattgtttttgttatatggaagaaaacaatgttgtggttaagaaggttttaagaatacatatatcaaatggtgttcttaggaaaataccgggatgtgattttaatgctgattataaagaatcgacagctataactacttttagtaatatgagtcctcgtcgtgtaaaagtatgtgacgtatatccgaagagtggagatttcataagtttaatgtgtccatcagattattcaattaaacctgatggttgtttttcaaatgtatatgtaaaaagatatcctaatgaagaagtgaaagaagaagatcgttttaatttgaatagaaaatgggatgcaagtaaatataatgttgtgtctatagaaacagttctaaaaatgaatatgataacacaaggtgataaatattctatattttcaaaattaccagatgtaaaagatcaagttgattttacatgtatttgtcaatcaaatgatgaacaagataatctaatgatgaatgtttatataaataacacatctc---------------------------------
>Gambia_FJ556225
------------------------------------------------------------gattttcgaacagaaaaaggaaagttcgtgcctttaaatctagtaccaggagatgttgtagaatattcgtgtccgtatagtttaaataatgatatccgaaatatgaatggggttgaacgagaacatttcgacaataaacaattttgttttgattatatatttgttggaagtaagttaacatttttaaaagaatatgttcgtggttcttataatgtggtacataaagaagaagggaatttatatacatcacaatttagtgttcctcctgttgttttaacacatcgaaattttgattgtttttgttatatggaagaaaacaatgttgtggttaagaaggttttaagaatacatatatcaaatggtgttcttaggaaaataccgggatgtgattttaatgctgattataaagaatcgacagctataactacttttagtaatatgagtcctcgtcgtgtaaaagtatgtgacgtatatccgaagagtggagatttcataagtttaatgtgtccatcagattattcaattaaacctgatggttgtttttcaaatgtatatgtaaaaagatatcctaatgaagaagtgaaagaagaagatcgttttaatttgaatagaaaatgggatgcaagtaaatataatgttgtgtctatagaaacagttctaaaaatgaatatgataacacaaggtgataaatattctatattttcaaaattaccagatgtaaaagatcaagttgattttacatgtatttgtcaatcaaatgatgaacaagataatctaatgatgaatgtttatataaataacacatctc---------------------------------
>Gambia_FJ556217
------------------------------------------------------------gattttcgaacagaaaaaggaaagttcgtgcctttaaatctagtaccaggagatgttgtagaatattcgtgtccgtatagtttaaataatgatatccgaaatatgaatggggttgaacgagaacatttcgacaataaacaattttgttttgattatatatttgttggaagtaagttaacatttttaaaagaatatgttcgtggttcttataatgtggtacataaagaagaagggaatttatatacatcacaatttagtgttcctcctgttgttttaacacatcgaaattttgattgtttttgttatatggaagaaaacaatgttgtggttaagaaggttttaagaatacatatatcaaatggtgttcttaggaaaataccgggatgtgattttaatgctgattataaagaatcgacagctataactacttttagtaatatgagtcctcgtcgtgtaaaagtatgtgacgtatatccgaagagtggagatttcataagtttaatgtgtccatcagattattcaattaaacctgatggttgtttttcaaatgtatatgtaaaaagatatcctaatgaagaagtgaaagaagaagatcgttttaatttgaatagaaaatgggatgcaagtaaatataatgttgtgtctatagaaacagttctaaaaatgaatatgataacacaaggtgataaatattctatattttcaaaattaccagatgtaaaagatcaagttgattttacatgtatttgtcaatcaaatgatgaacaagataatctaatgatgaatgtttatataaataacacatctc---------------------------------
>Gambia_FJ556216
------------------------------------------------------------gattttcgaacagaaaaaggaaagttcgtgcctttaaatctagtaccaggagatgttgtagaatattcgtgtccgtatagtttaaataatgatatccgaaatatgaatggggttgaacgagaacatttcgacaataaacaattttgttttgattatatatttgttggaagtaagttaacatttttaaaagaatatgttcgtggttcttataatgtggtacataaagaagaagggaatttatatacatcacaatttagtgttcctcctgttgttttaacacatcgaaattttgattgtttttgttatatggaagaaaacaatgttgtggttaagaaggttttaagaatacatatatcaaatggtgttcttaggaaaataccgggatgtgattttaatgctgattataaagaatcgacagctataactacttttagtaatatgagtcctcgtcgtgtaaaagtatgtgacgtatatccgaagagtggagatttcataagtttaatgtgtccatcagattattcaattaaacctgatggttgtttttcaaatgtatatgtaaaaagatatcctaatgaagaagtgaaagaagaagatcgttttaatttgaatagaaaatgggatgcaagtaaatataatgttgtgtctatagaaacagttctaaaaatgaatatgataacacaaggtgataaatattctatattttcaaaattaccagatgtaaaagatcaagttgattttacatgtatttgtcaatcaaatgatgaacaagataatctaatgatgaatgtttatataaataacacatctc---------------------------------
>Gambia_FJ556263
------------------------------------------------------------gattttcgaacagaaaaaggaaagttcgtgcctttaaatctagtaccaggagatgttgtagaatattcgtgtccgtatagtttaaataatgatatccgaaatatgaatggggttgaacgagaacatttcgacaataaacaattttgttttgattatatatttgttggaagtaagttaacatttttaaaagaatatgttcgtggttcttataatgtggtacataaaaaagaagggaatttatatacatcacaatttagtgttcctcctgttgttttaacacatcgaaattttgattgtttttgttatatggaagaaaacaatgttgtggttaagaaggttttaagaatacatatatcaaatggtgttcttaggaaaataccgggatgtgattttaatgctgattataaagaatcgacagctataactacttttagtaatatgagtcctcgtcgtgtaaaagtatgtgacgtatatccgaagagtggagatttcataagtttaatgtgtccatcagattattcaattaaacctgatggttgtttttcaaatgtatatgtaaaaagatatcctaatgaagaagtgaaagaagaagatcgttttaatttgaatagaaaatgggatgcaagtaaatataatgttgtgtctatagaaacagttctaaaaatgaatatgataacacaaggtgataaatattctatattttcaaaattaccagatgtaaaagatcaagttgattttacatgtatttgtcaatcaaatgatgaacaagataatctaatgatgaatgtttatataaataacacatctt---------------------------------
>Gambia_FJ556268
------------------------------------------------------------gattttcgaacagaaaaaagaaagtccgtgcctttaaatctagtaccaggagatgttgtagaatattcgtgtccgtatagtttaaataatgatatccgaaatatgaatggggttgaacgaaaacatttcgacaataaacaattttgttttgattatatatttgttggaagtaagttaacatttttaaaagaatatgttcgtggttcttataatgtggtacataaagaagaagggaatttatatacatcacaatttagtgttcctcctgttgttttaacacatcgaaattttgattgtttttgttatatggaagaaaacaatgttgtggttaagaaggttttaagaatacatatatcaaatggtgttcttaggaaaataccgggatgtgattttaatgctgattataaagaatcgacagctataactacttttagtaatatgagtcctcgtcgtgtaaaagtatgtgacgtatatccgaagagtggagatttcataagtttaatgtgtccatcagattattcaattaaacctgatggttgtttttcaaatgtatatgtaaaaagatatcctaatgaagaagtgaaagaagaagatcgttttaatttgaatagaaaatgggatgcaagtaaatataatgttgtgtctatagaaacagttctaaaaatgaatatgataacacaaggtgataaatattctatattttcaaaattaccagatgtaaaagatcaagttgattttacatgtatttgtcaatcaaatgatgaacaagataatctaatgatgaatgtttatataaataacacatctc---------------------------------
>Gambia_FJ556200
------------------------------------------------------------gattttcgaacagaaaaaggaaagttcgtgcctttaaatctagtaccaggagatgttgtagaatattcgtgtccgtatagtttaaataatgatatccgaaatatgaatggggttgaacgagaacatttcgacaataaacaattttgttttgattatatatttgttggaagtaagttaacatttttaaaagaatatgttcgtggttcttataatgtggtacataaaaaagaagggaatttatatacatcacaatttagtgttcctcctgttgttttaacacatcgaaattttgattgtttttgttatatggaagaaaacaatgttgtggttaagaaggttttaagaatacatatatcaaatggtgttcttaggaaaataccgggatgtgattttaatgctgattataaagaatcgacagctataactacttttagtaatatgagtcctcgtcgtgtaaaagtatgtgacgtatatccgaagagtggagatttcataagtttaatgtgtccatcagattattcaattaaacctgatggttgtttttcaaatgtatatgtaaaaagatatcctaatgaagaagtgaaagaagaagatcgttttaatttgaatagaaaatgggatgcaagtaaatataatgttgtgtctatagaaacagttctaaaaatgaatatgataacacaaggtgataaatattctatattttcaaaattaccagatgtaaaagatcaagttgattttacatgtatttgtcaatcaaatgatgaacaagataatctaatgatgaatgtttatataaataacacatctc---------------------------------
>Gambia_FJ556196
------------------------------------------------------------gattttcgaacagaaaaaggaaagttcgtgcctttaaatctagtaccaggagatgttgtagaatattcgtgtccgtatagtttaaataatgatatccgaaatatgaatggggttgaacgagaacatttcgacaataaacaattttgttttgattatatatttgttggaagtaagttaacatttttaaaagaatatgttcgtggttcttataatgtggtacataaaaaagaagggaatttatatacatcacaatttagtgttcctcctgttgttttaacacatcgaaattttgattgtttttgttatatggaagaaaacaatgttgtggttaagaaggttttaagaatacatatatcaaatggtgttcttaggaaaataccgggatgtgattttaatgctgattataaagaatcgacagctataactacttttagtaatatgagtcctcgtcgtgtaaaagtatgtgacgtatatccgaagagtggagatttcataagtttaatgtgtccatcagattattcaattaaacctgatggttgtttttcaaatgtatatgtaaaaagatatcctaatgaagaagtgaaagaagaagatcgttttaatttgaatagaaaatgggatgcaagtaaatataatgttgtgtctatagaaacagttctaaaaatgaatatgataacacaaggtgataaatattctatattttcaaaattaccagatgtaaaagatcaagttgattttacatgtatttgtcaatcaaatgatgaacaagataatctaatgatgaatgtttatataaataacacatctc---------------------------------
>Gambia_FJ556237
------------------------------------------------------------gattttcgaacagaaaaaggaaagttcgtgcctttaaatctagtaccaggagatgttgtagaatattcgtgtccgtatagtttaaataatgatatccgaaatatgaatggggttgaacgagaacatttcgacaataaacaattttgttttgattatatatttgttggaagtaagttaacatttttaaaagaatatgttcgtggttcttataatgtggtacataaaaaagaagggaatttatatacatcacaatttagtgttcctcctgttgttttaacacatcgaaattttgattgtttttgttatatggaagaaaacaatgttgtggttaagaaggttttaagaatacatatatcaaatggtgttcttaggaaaataccgggatgtgattttaatgctgattataaagaatcgacagctataactacttttagtaatatgagtcctcgtcgtgtaaaagtatgtgacgtatatccgaagagtggagatttcataagtttaatgtgtccatcagattattcaattaaacctgatggttgtttttcaaatgtatatgtaaaaagatatcctaatgaagaagtgaaagaagaagatcgttttaatttgaatagaaaatgggatgcaagtaaatataatgttgtgtctatagaaacagttctaaaaatgaatatgataacacaaggtgataaatattctatattttcaaaattaccagatgtaaaagatcaagttgattttacatgtatttgtcaatcaaatgatgaacaagataatctaatgatgaatgtttatataaataacacatctc---------------------------------
>Gambia_FJ556223
------------------------------------------------------------gattttcgaacagaaaaaggaaagttcgtgcctttaaatctagtaccaggagatgttgtagaatattcgtgtccgtatagtttaaataatgatatccgaaatatgaatggggttgaacgagaacatttcgacaataaacaattttgttttgattatatatttgttggaagtaagttaacatttttaaaagaatatgttcgtggttcttataatgtggtacataaaaaagaagggaatttatatacatcacaatttagtgttcctcctgttgttttaacacatcgaaattttgattgtttttgttatatggaagaaaacaatgttgtggttaagaaggttttaagaatacatatatcaaatggtgttcttaggaaaataccgggatgtgattttaatgctgattataaagaatcgacagctataactacttttagtaatatgagtcctcgtcgtgtaaaagtatgtgacgtatatccgaagagtggagatttcataagtttaatgtgtccatcagattattcaattaaacctgatggttgtttttcaaatgtatatgtaaaaagatatcctaatgaagaagtgaaagaagaagatcgttttaatttgaatagaaaatgggatgcaagtaaatataatgttgtgtctatagaaacagttctaaaaatgaatatgataacacaaggtgataaatattctatattttcaaaattaccagatgtaaaagatcaagttgattttacatgtatttgtcaatcaaatgatgaacaagataatctaatgatgaatgtttatataaataacacatctc---------------------------------
>Gambia_FJ556183
------------------------------------------------------------gattttcgaacagaaaaaggaaagttcgtgcctttaaatctagtaccaggagatgttgtagaatattcgtgtccgtatagtttaaataatgatatccgaaatatgaatggggttgaacgagaacatttcgacaataaacaattttgttttgattatatatttgttggaagtaagttaacatttttaaaagaatatgttcgtggttcttataatgtggtacataaaaaagaagggaatttatatacatcacaatttagtgttcctcctgttgttttaacacatcgaaattttgattgtttttgttatatggaagaaaacaatgttgtggttaagaaggttttaagaatacatatatcaaatggtgttcttaggaaaataccgggatgtgattttaatgctgattataaagaatcgacagctataactacttttagtaatatgagtcctcgtcgtgtaaaagtatgtgacgtatatccgaagagtggagatttcataagtttaatgtgtccatcagattattcaattaaacctgatggttgtttttcaaatgtatatgtaaaaagatatcctaatgaagaagtgaaagaagaagatcgttttaatttgaatagaaaatgggatgcaagtaaatataatgttgtgtctatagaaacagttctaaaaatgaatatgataacacaaggtgataaatattctatattttcaaaattaccagatgtaaaagatcaagttgattttacatgtatttgtcaatcaaatgatgaacaagataatctaatgatgaatgtttatataaataacacatctt---------------------------------
>Gambia_FJ556252
------------------------------------------------------------gattttcgaacagaaaaaggaaagttcgtgcctttaaatctagtaccaggagatgttgtagaatattcgtgtccgtatagtttaaataatgatatccgaaatatgaatggggttgaacgagaacatttcgacaataaacaattttgttttgattatatatttgttggaagtaagttaacatttttaaaagaatatgttcgtggttcttataatgtggtacataaaaaagaagggaatttatatacatcacaatttagtgttcctcctgttgttttaacacatcgaaattttgattgtttttgttatatggaagaaaacaatgttgtggttaagaaggttttaagaatacatatatcaaatggtgttcttaggaaaataccgggatgtgattttaatgctgattataaagaatcgacagctataactacttttagtaatatgagtcctcgtcgtgtaaaagtatgtgacgtatatccgaagagtggagatttcataagtttaatgtgtccatcagattattcaattaaacctgatggttgtttttcaaatgtatatgtaaaaagatatcctaatgaagaagtgaaagaagaagatcgttttaatttgaatagaaaatgggatgcaagtaaatataatgttgtgtctatagaaacagttctaaaaatgaatatgataacacaaggtgataaatattctatattttcaaaattaccagatgtaaaagatcaagttgattttacatgtatttgtcaatcaaatgatgaacaagataatctaatgatgaatgtttatataaataacacatctt---------------------------------
>Gambia_FJ556255
------------------------------------------------------------gattttcgaacagaaaaaggaaagttcgtgcctttaaatctagtaccaggagatgttgtagaatattcgtgtccgtatagtttaaataatgatatccgaaatatgaatggggttgaacgagaacatttcgacaataaacaattttgttttgattatatatttgttggaagtaagttaacatttttaaaagaatatgttcgtggttcttataatgtggtacataaaaaagaagggaatttatatacatcacaatttagtgttcctcctgttgttttaacacatcgaaattttgattgtttttgttatatggaagaaaacaatgttgtggttaagaaggttttaagaatacatatatcaaatggtgttcttaggaaaataccgggatgtgattttaatgctgattataaagaatcgacagctataactacttttagtaatatgagtcctcgtcgtgtaaaagtatgtgacgtatatccgaagagtggagatttcataagtttaatgtgtccatcagattattcaattaaacctgatggttgtttttcaaatgtatatgtaaaaagatatcctaatgaagaagtgaaagaagaagatcgttttaatttgaatagaaaatgggatgcaagtaaatataatgttgtgtctatagaaacagttctaaaaatgaatatgataacacaaggtgataaatattctatattttcaaaattaccagatgtaaaagatcaagttgattttacatgtatttgtcaatcaaatgatgaacaagataatctaatgatgaatgtttatataaataacacatctc---------------------------------
>Gambia_FJ556194
------------------------------------------------------------gattttcgaacagaaaaaagaaagttcgtgcctttaaatctagtaccaggagatgttgtagaatattcgtgtccgtatagtttaaataatgatatccgaaatatgaatggggttgaacgagaacatttcgacaataaacaattttgttttgattatatatttgttggaagtaagttaacatttttaaaagaatatgttcgtggttcttataatgtggtacataaaaaagaagggaatttatatacatcacaatttagtgttcctcctgttgttttaacacatcgaaattttgattgtttttgttatatggaagaaaacaatgttgtggttaagaaggttttaagaatacatatatcaaatggtgttcttaggaaaataccgggatgtgattttaatgctgattataaagaatcgacagctataactacttttagtaatatgagtcctcgtcgtgtaaaagtatgtgacgtatatccgaagagtggagatttcataagtttaatgtgtccatcagattattcaattaaacctgatggttgtttttcaaatgtatatgtaaaaagatatcctaatgaagaagtgaaagaagaagatcgttttaatttgaatagaaaatgggatgcaagtaaatataatgttgtgtctatagaaacagttctaaaaatgaatatgataacacaaggtgataaatattctatattttcaaaattaccagatgtaaaagatcaagttgattttacatgtatttgtcaatcaaatgatgaacaagataatctaatgatgaatgtttatataaataacacatctt---------------------------------
>Gambia_FJ556247
------------------------------------------------------------gattttcgaacagaaaaaaaaaagttcgtgcctttaaatctagtaccaggagatgttgtagaatattcgtgtccgtatagtttaaataatgatatccgaaatatgaatggggttgaacgagaacatttcgacaataaacaattttgttttgattatatatttgttggaagtaagttaacatttttaaaagaatatgttcgtggttcttataatgtggtacataaaaaagaagggaatttatatacatcacaatttagtgttcctcctgttgttttaacacatcgaaattttgattgtttttgttatatggaagaaaacaatgttgtggttaagaaggttttaagaatacatatatcaaatggtgttcttaggaaaataccgggatgtgattttaatgctgattataaagaatcgacagctataactacttttagtaatatgagtcctcgtcgtgtaaaagtatgtgacgtatatccgaagagtggagatttcataagtttaatgtgtccatcagattattcaattaaacctgatggttgtttttcaaatgtatatgtaaaaagatatcctaatgaagaagtgaaagaagaagatcgttttaatttgaatagaaaatgggatgcaagtaaatataatgttgtgtctatagaaacagttctaaaaatgaatatgataacacaaggtgataaatattctatattttcaaaattaccagatgtaaaagatcaagttgattttacatgtatttgtcaatcaaatgatgaacaagataatctaatgatgaatgtttatataaataacacatctt---------------------------------
>Gambia_FJ556211
------------------------------------------------------------gattttcgaacagaaaaaaaaaagttcgtgcctttaaatctagtaccaggagatgttgtagaatattcgtgtccgtatagtttaaataatgatatccgaaatatgaatggggttgaacgagaacatttcgacaataaacaattttgttttgattatatatttgttggaagtaagttaacatttttaaaagaatatgttcgtggttcttataatgtggtacataaaaaagaagggaatttatatacatcacaatttagtgttcctcctgttgttttaacacatcgaaattttgattgtttttgttatatggaagaaaacaatgttgtggttaagaaggttttaagcatacatatatcaaatggtgttcttaggaaaataccgggatgtgattttaatgctgattataaagaatcgacagctataactacttttagtaatatgagtcctcgtcgtgtaaaagtatgtgacgtatatccgaagagtggagatttcataagtttaatgtgtccatcagattattcaattaaacctgatggttgtttttcaaatgtatatgtaaaaagatatcctaatgaagaagtgaaagaagaagatcgttttaatttgaatagaaaatgggatgcaagtaaatataatgttgtgtctatagaaacagttctaaaaatgaatatgataacacaaggtgataaatattctatattttcaaaattaccagatgtaaaagatcaagttgattttacatgtatttgtcaatcaaatgatgaacaagataatctaatgatgaatgtttatataaataacacatctc---------------------------------
>Gambia_FJ556228
------------------------------------------------------------gattttcgaacagaaaaaaaaaagttcgtgcctttaaatctagtaccaggagatgttgtagaatattcgtgtccgtatagtttaaataatgatatccgaaatatgaatggggttgaacgagaacatttcgacaataaacaattttgttttgattatatatttgttggaagtaagttaacatttttaaaagaatatgttcgtggttcttataatgtggtacataaaaaagaagggaatttatatacatcacaatttagtgttcctcctgttgttttaacacatcgaaattttgattgtttttgttatatggaagaaaacaatgttgtggttaagaaggttttaagaatacatatatcaaatggtgttcttaggaaaataccgggatgtgattttaatgctgattataaagaatcgacagctataactacttttagtaatatgagtcctcgtcgtgtaaaagtatgtgacgtatatccgaagagtggagatttcataagtttaatgtgtccatcagattattcaattaaacctgatggttgtttttcaaatgtatatgtaaaaagatatcctaatgaagaagtgaaagaagaagatcgttttaatttgaatagaaaatgggatgcaagtaaatataatgttgtgtctatagaaacagttctaaaaatgaatatgataacacaaggtgataaatattctatattttcaaaattaccagatgtaaaagatcaagttgattttacatgtatttgtcaatcaaatgatgaacaagataatctaatgatgaatgtttatataaataacacatctc---------------------------------
>Gambia_FJ556189
------------------------------------------------------------gattttcgaacagaaaaaggaaagttcgtgcctttaaatctagtaccaggagatgttgtagaatattcgtgtccgtatagtttaaataatgatatccgaaatatgaatggggttgaacgagaacatttcgacaataaacaattttgttttgattatatatttgttggaagtaagttaacatttttaaaagaatatgttcgtggttcttataatgtggtacataaaaaagaagggaatttatatacatcacaatttagtgttcctcctgttgttttaacacatcgaaattttgattgtttttgttatatggaagaaaacaatgttgtggttaagaaggttttaagaatacatatatcaaatggtgttcttaggaaaataccgggatgtgattttaatgctgattataaagaatcgacagctataactacttttagtaatatgagtcctcgtcgtgtaaaagtatgtgacgtatatccgaagagtggagatttcataagtttaatgtgtccatcagattattcaattaaacctgatggttgtttttcaaatgtatatgtaaaaagatatcctaatgaagaagtgaaagaagaagatcgttttaatttgaatagaaaatgggatgcaagtaaatataatgttgtgtctatagaaacagttctaaaaatgaatatgataacacaaggtgataaatattctatattttcaaaattaccagatgtaaaagatcaagttgattttacatgtatttgtcaatcaaatgatgaacaagataatctaatgatgaatgtttatataaataacacatctc---------------------------------
>Gambia_FJ556207
------------------------------------------------------------gattttcgaacagaaaaaggaaagttcgtgcctttaaatctagtaccaggagatgttgtagaatattcgtgtccgtatagtttaaataatgatatccgaaatatgaatggggttgaacgagaacatttcgacaataaacaattttgttttgattatatatttgttggaagtaagttaacatttttaaaagaatatgttcgtggttcttataatgtggtacataaagaagaagggaatttatatacatcacaatttagtgttcctcctgttgttttaacacatcgaaattttgattgtttttgttatatggaagaaaacaatgttgtggttaagaaggttttaagaatacatatatcaaatggtgttcttaggaaaataccgggatgtgattttaatgctgattataaagaatcgacagctataactacttttagtaatatgagtcctcgtcgtgtaaaagtatgtgacgtatatccgaagagtggagatttcataagtttaatgtgtccatcagattattcaattaaacctgatggttgtttttcaaatgtatatgtaaaaagatatcctaatgaagaagtgaaagaagaagatcgttttaatttgaatagaaaatgggatgcaagtaaatataatgttgtgtctatagaaacagttctaaaaatgaatatgataacacaaggtgataaatattctatattttcaaaattaccagatgtaaaagatcaagttgattttacatgtatttgtcaatcaaatgatgaacaagataatctaatgatgaatgtttatataaataacacatctt---------------------------------
>Gambia_FJ556191
------------------------------------------------------------gattttcgaacagaaaaaggaaagttcgtgcctttaaatctagtaccaggagatgttgtagaatattcgtgtccgtatagtttaaataatgatatccgaaatatgaatggggttgaacgagaacatttcgacaataaacaattttgttttgattatatatttgttggaagtaagttaacatttttaaaagaatatgttcgtggttcttataatgtggtacataaaaaagaagggaatttatatacatcacaatttagtgttcctcctgttgttttaacacatcgaaattttgattgtttttgttatatggaagaaaacaatgttgtggttaagaaggttttaagaatacatatatcaaatggtgttcttaggaaaataccgggatgtgattttaatgctgattataaagaatcgacagctataactacttttagtaatatgagtcctcgtcgtgtaaaagtatgtgacgtatatccgaagagtggagatttcataagtttaatgtgtccatcagattattcaattaaacctgatggttgtttttcaaatgtatatgtaaaaagatatcctaatgaagaagtgaaagaagaagatcgttttaatttgaatagaaaatgggatgcaagtaaatataatgttgtgtctatagaaacagttctaaaaatgaatatgataacacaaggtgataaatattctatattttcaaaattaccagatgtaaaagatcaagttgattttacatgtatttgtcaatcaaatgatgaacaagataatctaatgatgaatgtttatataaataacacatctc---------------------------------
>Gambia_FJ556206
------------------------------------------------------------gattttcgaacagaaaaaaaaaagttcgtgcctttaaatctagtaccaggagatgttgtagaatattcgtgtccgtatagtttaaataatgatatccgaaatatgaatggggttgaacgaaaacatttcgacaataaacaattttgttttgattatatatttgttggaagtaagttaacatttttaaaagaatatgttcgtggttcttataatgtggtacataaagaagaagggaatttatatacatcacaatttagtgttcctcctgttgttttaacacatcgaaattttgattgtttttgttatatggaagaaaacaatgttgtggttaagaaggttttaagaatacatatatcaaatggtgttcttaggaaaataccgggatgtgattttaatgctgattataaagaatcgacagctataactacttttagtaatatgagtcctcgtcgtgtaaaagtatgtgacgtatatccgaagagtggagatttcataagtttaatgtgtccatcagattattcaattaaacctgatggttgtttttcaaatgtatatgtaaaaagatatcctaatgaagaagtgaaagaagaagatcgttttaatttgaatagaaaatgggatgcaagtaaatataatgttgtgtctatagaaacagttctaaaaatgaatatgataacacaaggtgataaatattctatattttcaaaattaccagatgtaaaagatcaagttgattttacatgtatttgtcaatcaaatgatgaacaagataatctaatgatgaatgtttatataaataacacatctc---------------------------------
>Gambia_FJ556244
------------------------------------------------------------gattttcgaacagaaaaaggaaagttcgtgcctttaaatctagtaccaggagatgttgtagaatattcgtgtccgtatagtttaaataatgatatccgaaatatgaatggggttgaacgagaacatttcgacaataaaaaattttgttttgattatatatttgttggaagtaagttaacatttttaaaagaatatgttcgtggttcttataatgtggtacataaagaagaagggaatttatatacatcacaatttagtgttcctcctgttgttttaacacatcgaaattttgattgtttttgttatatggaagaaaacaatgttgtggttaagaaggttttaagaatacatatatcaaatggtgttcttaggaaaataccgggatgtgattttaatgctgattataaagaatcgacagctataactacttttagtaatatgagtcctcgtcgtgtaaaagtatgtgacgtatatccgaagagtggagatttcataagtttaatgtgtccatcagattattcaattaaacctgatggttgtttttcaaatgtatatgtaaaaagatatcctaatgaagaagtgaaagaagaagatcgttttaatttgaatagaaaatgggatgcaagtaaatataatgttgtgtctatagaaacagttctaaaaatgaatatgataacacaaggtgataaatattctatattttcaaaattaccagatgtaaaagatcaagttgattttacatgtatttgtcaatcaaatgatgaacaagataatctaatgatgaatgtttatataaataacatatctc---------------------------------
>Gambia_FJ556214
------------------------------------------------------------gattttcgaacagaaaaaaaaaagttcgtgcctttaaatctagtaccaggagatgttgtagaatattcgtgtccgtatagtttaaataatgatatccgaaatatgaatggggttgaacgaaaacatttcgacaataaacaattttgttttgattatatatttgttggaagtaagttaacatttttaaaagaatatgttcgtggttcttataatgtggtacataaagaagaagggaatttatatacatcacaatttagtgttcctcctgttgttttaacacatcgaaattttgattgtttttgttatatggaagaaaacaatgttgtggttaagaaggttttaagaatacatatatcaaatggtgttcttaggaaaataccgggatgtgattttaatgctgattataaagaatcgacagctataactacttttagtaatatgagtcctcgtcgtgtaaaagtatgtgacgtatatccgaagagtggagatttcataagtttaatgtgtccatcagattattcaattaaacctgatggttgtttttcaaatgtatatgtaaaaagatatcctaatgaagaagtgaaagaagaagatcgttttaatttgaatagaaaatgggatgcaagtaaatataatgttgtgtctatagaaacagttctaaaaatgaatatgataacacaaggtgataaatattctatattttcaaaattaccagatgtaaaagatcaagttgattttacatgtatttgtcaatcaaatgatgaacaagataatctaatgatgaatgtttatataaataacacatctc---------------------------------
>Gambia_FJ556201
------------------------------------------------------------gattttcgaacagaaaaaaaaaagttcgtgcctttaaatctagtaccaggagatgttgtagaatattcgtgtccgtatagtttaaataatgatatccgaaatatgaatggggttgaacgaaaacatttcgacaataaacaattttgttttgattatatatttgttggaagtaagttaacatttttaaaagaatatgttcgtggttcttataatgtggtacataaagaagaagggaatttatatacatcacaatttagtgttcctcctgttgttttaacacatcgaaattttgattgtttttgttatatggaagaaaacaatgttgtggttaagaaggttttaagaatacatatatcaaatggtgttcttaggaaaataccgggatgtgattttaatgctgattataaagaatcgacagctataactacttttagtaatatgagtcctcgtcgtgtaaaagtatgtgacgtatatccgaagagtggagatttcataagtttaatgtgtccatcagattattcaattaaacctgatggttgtttttcaaatgtatatgtaaaaagatatcctaatgaagaagtgaaagaagaagatcgttttaatttgaatagaaaatgggatgcaagtaaatataatgttgtgtctatagaaacagttctaaaaatgaatatgataacacaaggtgataaatattctatattttcaaaattaccagatgtaaaagatcaagttgattttacatgtatttgtcaatcaaatgatgaacaagataatctaatgatgaatgtttatataaattacacatctc---------------------------------
>Gambia_FJ556251
------------------------------------------------------------gattttcgaacagaaaaaaaaaagttcgtgcctttaaatctagtaccaggagatgttgtagaatattcgtgtccgtatagtttaaataatgatatccgaaatatgaatggggttgaacgaaaacatttcgacaataaacaattttgttttgattatatatttgttggaagtaagttaacatttttaaaagaatatgttcgtggttcttataatgtggtacataaagaagaagggaatttatatacatcacaatttagtgttcctcctgttgttttaacacatcgaaattttgattgtttttgttatatggaagaaaacaatgttgtggttaagaaggttttaagaatacatatatcaaatggtgttcttaggaaaataccgggatgtgattttaatgctgattataaagaatcgacagctataactacttttagtaatatgagtcctcgtcgtgtaaaagtatgtgacgtatatccgaagagtggagatttcataagtttaatgtgtccatcagattattcaattaaacctgatggttgtttttcaaatgtatatgtaaaaagatatcctaatgaagaagtgaaagaagaagatcgttttaatttgaatagaaaatgggatgcaagtaaatataatgttgtgtctatagaaacagttctaaaaatgaatatgataacacaaggtgataaatattctatattttcaaaattaccagatgtaaaagatcaagttgattttacatgtatttgtcaatcaaatgatgaacaagataatctaatgatgaatgtttatataaataacacatctc---------------------------------
>Gambia_FJ556229
------------------------------------------------------------gattttcgaacagaaaaaagaaagttcgtgcctttaaatctagtaccaggagatgttgtagaatattcgtgtccgtatagtttaaataatgatatccgaaatatgaatggggttgaacgaaaacatttcgacaataaacaattttgttttgattatatatttgttggaagtaagttaacatttttaaaagaatatgttcgtggttcttataatgtggtacataaagaagaagggaatttatatacatcacaatttagtgttcctcctgttgttttaacacatcgaaattttgattgtttttgttatatggaagaaaacaatgttgtggttaagaaggttttaagaatacatatatcaaatggtgttcttaggaaaataccgggatgtgattttaatgttgattataaagaatcgacagctataactacttttagtaatatgagtcctcgtcgtgtaaaagtatgtgacgtatatccgaagagtggagatttcataagtttaatgtgtccatcagattattcaattaaacctgatggttgtttttcaaatgtatatgtaaaaagatatcctaatgaagaagtgaaagaagaagatcgttttaatttgaatagaaaatgggatgcaagtaaatataatgttgtgtctatagaaacagttctaaaaatgaatatgataacacaaggtgataaatattctatattttcaaaattaccagatgtaaaagatcaagttgattttacatgtatttgtcaatcaaatgatgaacaagataatctaatgatgaatgtttatataaataacacatctc---------------------------------
>Gambia_FJ556269

------------------------------------------------------------gattttcgaacagaaaaaagaaagtccgtgcctttaaatctagtaccaggagatgttgtagaatattcgtgtccgtatagtttaaataatgatatccgaaatatgaatggggttgaacgaaaacatttcgacaataaacaattttgttttgattatatatttgttggaagtaagttaacatttttaaaagaatatgttcgtggttcttataatgtggtacataaagaagaagggaatttatatacatcacaatttagtgttcctcctgttgttttaacacatcgaaattttgattgtttttgttatatggaagaaaacaatgttgtggttaagaaggttttaagaatacatatatcaaatggtgttcttaggaaaataccgggatgtgattttaatgctgattataaagaatcgacagctataactacttttagtaatatgagtcctcgtcgtgtaaaagtatgtgacgtatatccgaagagtggagatttcataagtttaatgtgtccatcagattattcaattaaacctgatggttgtttttcaaatgtatatgtaaaaagatatcctaatgaagaagtgaaagaagaagatcgttttaatttgaatagaaaatgggatgcaagtaaatataatgttgtgtctatagaaacagttctaaaaatgaatatgataacacaaggtgataaatattctatattttcaaaattaccagatgtaaaagatcaagttgattttacatgtatttgtcaatcaaatgatgaacaagataatctaatgatgaatgtttatataaataacacatctc---------------------------------
>Gambia_FJ556233
------------------------------------------------------------gattttcgaacagaaaaaaaaaagttcgtgcctttaaatctagtaccaggagatgttgtagaatattcgtgtccgtatagtttaaataatgatatccgaaatatgaatggggttgaacgagaacatttcgacaataaacaattttgttttgattatatatttgttggaagtaagttaacatttttaaaagaatatgttcgtggttcttataatgtggtacataaagaagaagggaatttatatacatcacaatttagtgttcctcctgttgttttaacacatcgaaattttgattgtttttgttatatggaagaaaacaatgttgtggttaagaaggttttaagaatacatatatcaaatggtgttcttaggaaaataccgggatgtgattttaatgctgattataaagaatcgacagctataactacttttagtaatatgagtcctcgtcgtgtaaaagtatgtgacgtatatccgaagagtggagatttcataagtttaatgtgtccatcagattattcaattaaacctgatggttgtttttcaaatgtatatgtaaaaagatatcctaatgaagaagtgaaagaagaagatcgttttaatttgaatagaaaatgggatgcaagtaaatataatgttgtgtctatagaaacagttctaaaaatgaatatgataacacaaggtgataaatattctatattttcaaaattaccagatgtaaaagatcaagttgattttacatgtatttgtcaatcaaatgatgaacaagataatctaatgatgaatgtttatataaataacatatctc---------------------------------
>Gambia_FJ556266
------------------------------------------------------------gattttcgaacagaaaaaagaaagttcgtgcctttaaatctagtaccaggagatgttgtagaatattcgtgtccgtatagtttaaataatgatatccgaaatatgaatggggttgaacgaaaacatttcgacaataaacaattttgttttgattatatatttgttggaagtaagttaacatttttaaaagaatatgttcgtggttcttataatgtggtacataaagaagaagggaatttatatacatcacaatttagtgttcctcctgttgttttaacacatcgaaattttgattgtttttgttatatggaagaaaacaatgttgtggttaagaaggttttaagcatacatatatcaaatggtgttcttaggaaaataccgggatgtgattttaatgctgattataaagaatcgacagctataactacttttagtaatatgagtcctcgtcgtgtaaaagtatgtgacgtatatccgaagagtggagatttcataagtttaatgtgtccatcagattattcaattaaacctgatggttgtttttcaaatgtatatgtaaaaagatatcctaatgaagaagtgaaagaagaagatcgttttaatttgaatagaaaatgggatgcaagtaaatataatgttgtgtctatagaaacagttctaaaaatgaatatgataacacaaggtgataaatattctatattttcaaaattaccagatgtaaaagatcaagttgattttacatgtatttgtcaatcaaatgatgaacaagataatctaatgatgaatgtttatataaataacacatctc---------------------------------
>Gambia_FJ556240
------------------------------------------------------------gattttcgaacagaaaaaagaaagttcgtgcctttaaatctagtaccaggagatgttgtagaatattcgtgtccgtatagtttaaataatgatatccgaaatatgaatggggttgaacgaaaacatttcgacaataaacaattttgttttgattatatatttgttggaagtaagttaacatttttaaaagaatatgttcgtggttcttataatgtggtacataaagaagaagggaatttatatacatcacaatttagtgttcctcctgttgttttaacacatcgaaattttgattgtttttgttatatggaagaaaacaatgttgtggttaagaaggttttaagaatacatatatcaaatggtgttcttaggaaaataccgggatgtgattttaatgttgattataaagaatcgacagctataactacttttagtaatatgagtcctcgtcgtgtaaaagtatgtgacgtatatccgaagagtggagatttcataagtttaatgtgtccatcagattattcaattaaacctgatggttgtttttcaaatgtatatgtaaaaagatatcctaatgaagaagtgaaagaagaagatcgttttaatttgaatagaaaatgggatgcaagtaaatataatgttgtgtctatagaaacagttctaaaaatgaatatgataacacaaggtgataaatattctatattttcaaaattaccagatgtaaaagatcaagttgattttacatgtatttgtcaatcaaatgatgaacaagataatctaatgatgaatgtttatataaataacacatctc---------------------------------
>Gambia_FJ556209
------------------------------------------------------------gattttcgaacagaaaaaagaaagttcgtgcctttaaatctagtaccaggagatgttgtagaatattcgtgtccgtatagtttaaataatgatatccgaaatatgaatggggttgaacgaaaacatttcgacaataaacaattttgttttgattatatatttgttggaagtaagttaacatttttaaaagaatatgttcgtggttcttataatgtggtacataaagaagaagggaatttatatacatcacaatttagtgttcctcctgttgttttaacacatcgaaattttgattgtttttgttatatggaagaaaacaatgttgtggttaagaaggttttaagcatacatatatcaaatggtgttcttaggaaaataccgggatgtgattttaatgctgattataaagaatcgacagctataactacttttagtaatatgagtcctcgtcgtgtaaaagtatgtgacgtatatccgaagagtggagatttcataagtttaatgtgtccatcagattattcaattaaacctgatggttgtttttcaaatgtatatgtaaaaagatatcctaatgaagaagtgaaagaagaagatcgttttaatttgaatagaaaatgggatgcaagtaaatataatgttgtgtctatagaaacagttctaaaaatgaatatgataacacaaggtgataaatattctatattttcaaaattaccagatgtaaaagatcaagttgattttacatgtatttgtcaatcaaatgatgaacaagataatctaatgatgaatgtttatataaattacacatctc---------------------------------
>Gambia_FJ556195
------------------------------------------------------------gattttcgaacagaaaaaagaaagtccgtgcctttaaatctagtaccaggagatgttgtagaatattcgtgtccgtatagtttaaataatgatatccgaaatatgaatggggttgaacgagaacatttcgacaataaaaaattttgttttgattatatatttgttggaagtaagttaacatttttaaaagaatatgttcgtggttcttataatgtggtacataaagaagaagggaatttatatacatcacaatttagtgttcctcctgttgttttaacacatcgaaattttgattgtttttgttatatggaagaaaacaatgttgtggttaagaaggttttaagaatacatatatcaaatggtgttcttaggaaaataccgggatgtgattttaatgctgattataaagaatcgacagctataactacttttagtaatatgagtcctcgtcgtgtaaaagtatgtgacgtatatccgaagagtggagatttcataagtttaatgtgtccatcagattattcaattaaacctgatggttgtttttcaaatgtatatgtaaaaagatatcctaatgaagaagtgaaagaagaagatcgttttaatttgaatagaaaatgggatgcaagtaaatataatgttgtgtctatagaaacagttctaaaaatgaatatgataacacaaggtgataaatattctatattttcaaaattaccagatgtaaaagatcaagttgattttacatgtatttgtcaatcaaatgatgaacaagataatctaatgatgaatgtttatataaataacacatctt---------------------------------
>Gambia_FJ556190
------------------------------------------------------------gattttcgaacagaaaaaagaaagtccgtgcctttaaatctagtaccaggagatgttgtagaatattcgtgtccgtatagtttaaataatgatatccgaaatatgaatggggttgaacgagaacatttcgacaataaaaaattttgttttgattatatatttgttggaagtaagttaacatttttaaaagaatatgttcgtggttcttataatgtggtacataaagaagaagggaatttatatacatcacaatttagtgttcctcctgttgttttaacacatcgaaattttgattgtttttgttatatggaagaaaacaatgttgtggttaagaaggttttaagaatacatatatcaaatggtgttcttaggaaaataccgggatgtgattttaatgctgattataaagaatcgacagctataactacttttagtaatatgagtcctcgtcgtgtaaaagtatgtgacgtatatccgaagagtggagatttcataagtttaatgtgtccatcagattattcaattaaacctgatggttgtttttcaaatgtatatgtaaaaagatatcctaatgaagaagtgaaagaagaagatcgttttaatttgaatagaaaatgggatgcaagtaaatataatgttgtgtctatagaaacagttctaaaaatgaatatgataacacaaggtgataaatattctatattttcaaaattaccagatgtaaaagatcaagttgattttacatgtatttgtcaatcaaatgatgaacaagataatctaatgatgaatgtttatataaataacacatctt---------------------------------
>Gambia_FJ556221
------------------------------------------------------------gattttcgaacagaaaaaagaaagtccgtgcctttaaatctagtaccaggagatgttgtagaatattcgtgtccgtatagtttaaataatgatatccgaaatatgaatggggttgaacgagaacatttcgacaataaacaattttgttttgattatatatttgttggaagtaagttaacatttttaaaagaatatgttcgtggttcttataatgtggtacataaagaagaagggaatttatatacatcacaatttagtgttcctcctgttgttttaacacatcgaaattttgattgtttttgttatatggaagaaaacaatgttgtggttaagaaggttttaagaatacatatatcaaatggtgttcttaggaaaataccgggatgtgattttaatgctgattataaagaatcgacagctataactacttttagtaatatgagtcctcgtcgtgtaaaagtatgtgacgtatatccgaagagtggagatttcataagtttaatgtgtccatcagattattcaattaaacctgatggttgtttttcaaatgtatatgtaaaaagatatcctaatgaagaagtgaaagaagaagatcgttttaatttgaatagaaaatgggatgcaagtaaatataatgttgtgtctatagaaacagttctaaaaatgaatatgataacacaaggtgataaatattctatattttcaaaattaccagatgtaaaagatcaagttgattttacatgtatttgtcaatcaaatgatgaacaagataatctaatgatgaatgtttatataaataacacatctt---------------------------------
>Gambia_FJ556215
------------------------------------------------------------gattttcgaacagaaaaaagaaagtccgtgcctttaaatctagtaccaggagatgttgtagaatattcgtgtccgtatagtttaaataatgatatccgaaatatgaatggggttgaacgagaacatttcgacaataaaaaattttgttttgattatatatttgttggaagtaagttaacatttttaaaagaatatgttcgtggttcttataatgtggtacataaagaagaagggaatttatatacatcacaatttagtgttcctcctgttgttttaacacatcgaaattttgattgtttttgttatatggaagaaaacaatgttgtggttaagaaggttttaagaatacatatatcaaatggtgttcttaggaaaataccgggatgtgattttaatgctgattataaagaatcgacagctataactacttttagtaatatgagtcctcgtcgtgtaaaagtatgtgacgtatatccgaagagtggagatttcataagtttaatgtgtccatcagattattcaattaaacctgatggttgtttttcaaatgtatatgtaaaaagatatcctaatgaagaagtgaaagaagaagatcgttttaatttgaatagaaaatgggatgcaagtaaatataatgttgtgtctatagaaacagttctaaaaatgaatatgataacacaaggtgataaatattctatattttcaaaattaccagatgtaaaagatcaagttgattttacatgtatttgtcaatcaaatgatgaacaagataatctaatgatgaatgtttatataaataacacatctt---------------------------------
>Gambia_FJ556208
------------------------------------------------------------gattttcgaacagaaaaaagaaagtccgtgcctttaaatctagtaccaggagatgttgtagaatattcgtgtccgtatagtttaaataatgatatccgaaatatgaatggggttgaacgagaacatttcgacaataaaaaattttgttttgattatatatttgttggaagtaagttaacatttttaaaagaatatgttcgtggttcttataatgtggtacataaagaagaagggaatttatatacatcacaatttagtgttcctcctgttgttttaacacatcgaaattttgattgtttttgttatatggaagaaaacaatgttgtggttaagaaggttttaagaatacatatatcaaatggtgttcttaggaaaataccgggatgtgattttaatgctgattataaagaatcgacagctataactacttttagtaatatgagtcctcgtcgtgtaaaagtatgtgacgtatatccgaagagtggagatttcataagtttaatgtgtccatcagattattcaattaaacctgatggttgtttttcaaatgtatatgtaaaaagatatcctaatgaagaagtgaaagaagaagatcgttttaatttgaatagaaaatgggatgcaagtaaatataatgttgtgtctatagaaacagttctaaaaatgaatatgataacacaaggtgataaatattctatattttcaaaattaccagatgtaaaagatcaagttgattttacatgtatttgtcaatcaaatgatgaacaagataatctaatgatgaatgtttatataaataacacatctt---------------------------------
>Gambia_FJ556203
------------------------------------------------------------gattttcgaacagaaaaaagaaagtccgtgcctttaaatctagtaccaggagatgttgtagaatattcgtgtccgtatagtttaaataatgatatccgaaatatgaatggggttgaacgagaacatttcgacaataaaaaattttgttttgattatatatttgttggaagtaagttaacatttttaaaagaatatgttcgtggttcttataatgtggtacataaagaagaagggaatttatatacatcacaatttagtgttcctcctgttgttttaacacatcgaaattttgattgtttttgttatatggaagaaaacaatgttgtggttaagaaggttttaagaatacatatatcaaatggtgttcttaggaaaataccgggatgtgattttaatgctgattataaagaatcgacagctataactacttttagtaatatgagtcctcgtcgtgtaaaagtatgtgacgtatatccgaagagtggagatttcataagtttaatgtgtccatcagattattcaattaaacctgatggttgtttttcaaatgtatatgtaaaaagatatcctaatgaagaagtgaaagaagaagatcgttttaatttgaatagaaaatgggatgcaagtaaatataatgttgtgtctatagaaacagttctaaaaatgaatatgataacacaaggtgataaatattctatattttcaaaattaccagatgtaaaagatcaagttgattttacatgtatttgtcaatcaaatgatgaacaagataatctaatgatgaatgtttatataaataacacatctt---------------------------------
>Gambia_FJ556264
------------------------------------------------------------gattttcgaacagaaaaaagaaagttcgtgcctttaaatctagtaccaggagatgttgtagaatattcgtgcccgtatagtttaaataatgatatccgaaatatgaatggggttgaacgagaacatttcgacaataaacaattttgttttgattatatatttgttggaagtaagttaacatttttaaaagaatatgttcgtggttcttataatgtggtacataaaaaagaagggaatttatatacatcacaatttagtgttcctcctgttgttttaacacatcgaaattttgattgtttttgttatatggaagaaaacaatgttgtggttaagaaggttttaagaatacatatatcaaatggtgttcttaggaaaataccgggatgtgattttaatgctgattataaagaatcgacagctataactacttttagtaatatgagtcctcgtcgtgtaaaagtatgtgacgtatatccgaagagtggagatttcataagtttaatgtgtccatcagattattcaattaaacctgatggttgtttttcaaatgtatatgtaaaaagatatcctaatgaagaagtgaaagaagaagatcgttttaatttgaatagaaaatgggatgcaagtaaatataatgttgtgtctatagaaacagttctaaaaatgaatatgataacacaaggtgataaatattctatattttcaaaattaccagatgtaaaagatcaagttgattttacatgtatttgtcaatcaaatgatgaacaagataatctaatgatgaatgtttatataaataacacatctc---------------------------------
>Gambia_FJ556245
------------------------------------------------------------gattttcgaacagaaaaaggaaagttcgtgcctttaaatctagtaccaggagatgttgtagaatattcgtgtccgtatagtttaaataatgatatccgaaatatgaatggggttgaacgagaacatttcgacaataaacaattttgttttgattatatatttgttggaagtaagttaacatttttaaaagaatatgttcgtggttcttataatgtggtacataaaaaagaagggaatttatatacatcacaatttagtgttcctcctgttgttttaacacatcgaaattttgattgtttttgttatatggaagaaaacaatgttgtggttaagaaggttttaagaatacatatatcaaatggtgttcttaggaaaataccgggatgtgattttaatgttgattataaagaatcgacagctataactacttttagtaatatgagtcctcgtcgtgtaaaagtatgtgacgtatatccgaagagtggagatttcataagtttaatgtgtccatcagattattcaattaaacctgatggttgtttttcaaatgtatatgtaaaaagatatcctaatgaagaagtgaaagaagaagatcgttttaatttgaatagaaaatgggatgcaagtaaatataatgttgtgtctatagaaacagttctaaaaatgaatatgataacacaaggtgataaatattctatattttcaaaattaccagatgtaaaagatcaagttgattttacatgtatttgtcaatcaaatgatgaacaagataatctaatgatgaatgtttatataaataacacatctc---------------------------------
>Gambia_FJ556227
------------------------------------------------------------gattttcgaacagaaaaaagaaagtccgtgcctttaaatctagtaccaggagatgttgtagaatattcgtgtccgtatagtttaaataatgatatccgaaatatgaatggggttgaacgagaacatttcgacaataaaaaattttgttttgattatatatttgttggaagtaagttaacatttttaaaagaatatgttcgtggttcttataatgtggtacataaagaagaagggaatttatatacatcacaatttagtgttcctcctgttgttttaacacatcgaaattttgattgtttttgttatatggaagaaaacaatgttgtggttaagaaggttttaagaatacatatatcaaatggtgttcttaggaaaataccgggatgtgattttaatgctgattataaagaatcgacagctataactacttttagtaatatgagtcctcgtcgtgtaaaagtatgtgacgtatatccgaagagtggagatttcataagtttaatgtgtccatcagattattcaattaaacctgatggttgtttttcaaatgtatatgtaaaaagatatcctaatgaagaagtgaaagaagaagatcgttttaatttgaatagaaaatgggatgcaagtaaatataatgttgtgtctatagaaacagttctaaaaatgaatatgataacacaaggtgataaatattctatattttcaaaattaccagatgtaaaagatcaagttgattttacatgtatttgtcaatcaaatgatgaacaagataatctaatgatgaatgtttatataaataacacatctt---------------------------------
>Gambia_FJ556210
------------------------------------------------------------gattttcgaacagaaaaaagaaagtccgtgcctttaaatctagtaccaggagatgttgtagaatattcgtgtccgtatagtttaaataatgatatccgaaatatgaatggggttgaacgagaacatttcgacaataaaaaattttgttttgattatatatttgttggaagtaagttaacatttttaaaagaatatgttcgtggttcttataatgtggtacataaaaaagaagggaatttatatacatcacaatttagtgttcctcctgttgttttaacacatcgaaattttgattgtttttgttatatggaagaaaacaatgttgtggttaagaaggttttaagaatacatatatcaaatggtgttcttaggaaaataccgggatgtgattttaatgctgattataaagaatcgacagctataactacttttagtaatatgagtcctcgtcgtgtaaaagtatgtgacgtatatccgaagagtggagatttcataagtttaatgtgtccatcagattattcaattaaacctgatggttgtttttcaaatgtatatgtaaaaagatatcctaatgaagaagtgaaagaagaagatcgttttaatttgaatagaaaatgggatgcaagtaaatataatgttgtgtctatagaaacagttctaaaaatgaatatgataacacaaggtgataaatattctatattttcaaaattaccagatgtaaaagatcaagttgattttacatgtatttgtcaatcaaatgatgaacaagataatctaatgatgaatgtttatataaataacacatctt---------------------------------
>Gambia_FJ556230
------------------------------------------------------------gattttcgaacagaaaaaagaaagtccgtgcctttaaatctagtaccaggagatgttgtagaatattcgtgtccgtatagtttaaataatgatatccgaaatatgaatggggttgaacgagaacatttcgacaataaaaaattttgttttgattatatatttgttggaagtaagttaacatttttaaaagaatatgttcgtggttcttataatgtggtacataaaaaagaagggaatttatatacatcacaatttagtgttcctcctgttgttttaacacatcgaaattttgattgtttttgttatatggaagaaaacaatgttgtggttaagaaggttttaagaatacatatatcaaatggtgttcttaggaaaataccgggatgtgattttaatgctgattataaagaatcgacagctataactacttttagtaatatgagtcctcgtcgtgtaaaagtatgtgacgtatatccgaagagtggagatttcataagtttaatgtgtccatcagattattcaattaaacctgatggttgtttttcaaatgtatatgtaaaaagatatcctaatgaagaagtgaaagaagaagatcgttttaatttgaatagaaaatgggatgcaagtaaatataatgttgtgtctatagaaacagttctaaaaatgaatatgataacacaaggtgataaatattctatattttcaaaattaccagatgtaaaagatcaagttgattttacatgtatttgtcaatcaaatgatgaacaagataatctaatgatgaatgtttatataaataacacatctc---------------------------------
>Gambia_FJ556220
------------------------------------------------------------gattttcgaacagaaaaaagaaagtccgtgcctttaaatctagtaccaggagatgttgtagaatattcgtgtccgtatagtttaaataatgatatccgaaatatgaatggggttgaacgagaacatttcgacaataaaaaattttgttttgattatatatttgttggaagtaagttaacatttttaaaagaatatgttcgtggttcttataatgtggtacataaaaaagaagggaatttatatacatcacaatttagtgttcctcctgttgttttaacacatcgaaattttgattgtttttgttatatggaagaaaacaatgttgtggttaagaaggttttaagaatacatatatcaaatggtgttcttaggaaaataccgggatgtgattttaatgctgattataaagaatcgacagctataactacttttagtaatatgagtcctcgtcgtgtaaaagtatgtgacgtatatccgaagagtggagatttcataagtttaatgtgtccatcagattattcaattaaacctgatggttgtttttcaaatgtatatgtaaaaagatatcctaatgaagaagtgaaagaagaagatcgttttaatttgaatagaaaatgggatgcaagtaaatataatgttgtgtctatagaaacagttctaaaaatgaatatgataacacaaggtgataaatattctatattttcaaaattaccagatgtaaaagatcaagttgattttacatgtatttgtcaatcaaatgatgaacaagataatctaatgatgaatgtttatataaataacacatctt---------------------------------
>Gambia_FJ556260
------------------------------------------------------------gattttcgaacagaaaaaagaaagtccgtgcctttaaatctagtaccaggagatgttgtagaatattcgtgtccgtatagtttaaataatgatatccgaaatatgaatggggttgaacgagaacatttcgacaataaacaattttgttttgattatatatttgttggaagtaagttaacatttttaaaagaatatgttcgtggttcttataatgtggtacataaaaaagaagggaatttatatacatcacaatttagtgttcctcctgttgttttaacacatcgaaattttgattgtttttgttatatggaagaaaacaatgttgtggttaagaaggttttaagaatacatatatcaaatggtgttcttaggaaaataccgggatgtgattttaatgctgattataaagaatcgacagctataactacttttagtaatatgagtcctcgtcgtgtaaaagtatgtgacgtatatccgaagagtggagatttcataagtttaatgtgtccatcagattattcaattaaacctgatggttgtttttcaaatgtatatgtaaaaagatatcctaatgaagaagtgaaagaagaagatcgttttaatttgaatagaaaatgggatgcaagtaaatataatgttgtgtctatagaaacagttctaaaaatgaatatgataacacaaggtgataaatattctatattttcaaaattaccagatgtaaaagatcaagttgattttacatgtatttgtcaatcaaatgatgaacaagataatctaatgatgaatgtttatataaataacacatctc---------------------------------
>Gambia_FJ556232
------------------------------------------------------------gattttcgaacagaaaaaggaaagttcgtgcctttaaatctagtaccaggagatgttgtagaatattcgtgtccgtatagtttaaataatgatatccgaaatatgaatggggttgaacgagaacatttcgacaataaacaattttgttttgattatatatttgttggaagtaagttaacatttttaaaagaatatgttcgtggttcttataatgtggtacataaaaaagaagggaatttatatacatcacaatttagtgttcctcctgttgttttaacacatcgaaattttgattgtttttgttatatggaagaaaacaatgttgtggttaagaaggttttaagcatacatatatcaaatggtgttcttaggaaaataccgggatgtgattttaatgctgattataaagaatcgacagctataactacttttagtaatatgagtcctcgtcgtgtaaaagtatgtgacgtatatccgaagagtggagatttcataagtttaatgtgtccatcagattattcaattaaacctgatggttgtttttcaaatgtatatgtaaaaagatatcctaatgaagaagtgaaagaagaagatcgttttaatttgaatagaaaatgggatgcaagtaaatataatgttgtgtctatagaaacagttctaaaaatgaatatgataacacaaggtgataaatattctatattttcaaaattaccagatgtaaaagatcaagttgattttacatgtatttgtcaatcaaatgatgaacaagataatctaatgatgaatgtttatataaataacacatctc---------------------------------
>Gambia_FJ556224
------------------------------------------------------------gattttcgaacagaaaaaagaaagtccgtgcctttaaatctagtaccaggagatgttgtagaatattcgtgtccgtatagtttaaataatgatatccgaaatatgaatggggttgaacgagaacatttcgacaataaaaaattttgttttgattatatatttgttggaagtaagttaacatttttaaaagaatatgttcgtggttcttataatgtggtacataaagaagaagggaatttatatacatcacaatttagtgttcctcctgttgttttaacacatcgaaattttgattgtttttgttatatggaagaaaacaatgttgtggttaagaaggttttaagaatacatatatcaaatggtgttcttaggaaaataccgggatgtgattttaatgctgattataaagaatcgacagctataactacttttagtaatatgagtcctcgtcgtgtaaaagtatgtgacgtatatccgaagagtggagatttcataagtttaatgtgtccatcagattattcaattaaacctgatggttgtttttcaaatgtatatgtaaaaagatatcctaatgaagaagtgaaagaagaagatcgttttaatttgaatagaaaatgggatgcaagtaaatataatgttgtgtctatagaaacagttctaaaaatgaatatgataacacaaggtgataaatattctatattttcaaaattaccagatgtaaaagatcaagttgattttacatgtatttgtcaatcaaatgatgaacaagataatctaatgatgaatgtttatataaataacacatctt---------------------------------
>Gambia_FJ556265
------------------------------------------------------------gattttcgaacagaaaaaagaaagtccgtgcctttaaatctagtaccaggagatgttgtagaatattcgtgtccgtatagtttaaataatgatatccgaaatatgaatggggttgaacgagaacatttcgacaataaaaaattttgttttgattatatatttgttggaagtaagttaacatttttaaaagaatatgttcgtggttcttataatgtggtacataaagaagaagggaatttatatacatcacaatttagtgttcctcctgttgttttaacacatcgaaattttgattgtttttgttatatggaagaaaacaatgttgtggttaagaaggttttaagaatacatatatcaaatggtgttcttaggaaaataccgggatgtgattttaatgctgattataaagaatcgacagctataactacttttagtaatatgagtcctcgtcgtgtaaaagtatgtgacgtatatccgaagagtggagatttcataagtttaatgtgtccatcagattattcaattaaacctgatggttgtttttcaaatgtatatgtaaaaagatatcctaatgaagaagtgaaagaagaagatcgttttaatttgaatagaaaatgggatgcaagtaaatataatgttgtgtctatagaaacagttctaaaaatgaatatgataacacaaggtgataaatattctatattttcaaaattaccagatgtaaaagatcaagttgattttacatgtatttgtcaatcaaatgatgaacaagataatctaatgatgaatgtttatataaataacacatctt---------------------------------
>Gambia_FJ556241
------------------------------------------------------------gattttcgaacagaaaaaagaaagttcgtgcctttaaatctagtaccaggagatgttgtagaatattcgtgtccgtatagtttaaataatgatatccgaaatatgaatggggttaaacgagaacatttcgacaataaacaattttgttttgattatatatttgttggaagtaagttaacatttttaaaagaatatgttcgtggttcttataatgtggtacataaagaagaagggaatttatatacatcacaatttagtgttcctcctgttgttttaacacatcgaaattttgattgtttttgttatatggaagaaaacaatgttgtggttaagaaggttttaagcatacatatatcaaatggtgttcttaggaaaataccgggatgtgattttaatgctgattataaagaatcgacagctataactacttttagtaatatgagtcctcgtcgtgtaaaagtatgtgacgtatatccgaagagtggagatttcataagtttaatgtgtccatcagattattcaattaaacctgatggttgtttttcaaatgtatatgtaaaaagatatcctaatgaagaagtgaaagaagaagatcgttttaatttgaatagaaaatgggatgcaagtaaatataatgttgtgtctatagaaacagttctaaaaatgaatatgataacacaaggtgataaatattctatattttcaaaattaccagatgtaaaagatcaagttgattttacatgtatttgtcaatcaaatgatgaacaagataatctaatgatgaatgtttatataaataacacatctt---------------------------------
>Gambia_FJ556231
------------------------------------------------------------gattttcgaacagaaaaaagaaagttcgtgcctttaaatctagtaccaggagatgttgtagaatattcgtgtccgtatagtttaaataatgatatccgaaatatgaatggggttgaacgagaacatttcgacaataaaaaattttgttttgattatatatttgttggaagtaagttaacatttttaaaagaatatgttcgtggttcttataatgtggtacataaagaagaagggaatttatatacatcacaatttagtgttcctcctgttgttttaacacatcgaaattttgattgtttttgttatatggaagaaaacaatgttgtggttaagaaggttttaagcatacatatatcaaatggtgttcttaggaaaataccgggatgtgattttaatgctgattataaagaatcgacagctataactacttttagtaatatgagtcctcgtcgtgtaaaagtatgtgacgtatatccgaagagtggagatttcataagtttaatgtgtccatcagattattcaattaaacctgatggttgtttttcaaatgtatatgtaaaaagatatcctaatgaagaagtgaaagaagaagatcgttttaatttgaatagaaaatgggatgcaagtaaatataatgttgtgtctatagaaacagttctaaaaatgaatatgataacacaaggtgataaatattctatattttcaaaattaccagatgtaaaagatcaagttgattttacatgtatttgtcaatcaaatgatgaacaagataatctaatgatgaatgtttatataaataacacatctt---------------------------------
>Gambia_FJ556218
------------------------------------------------------------gattttcgaacagaaaaaaaaaagttcgtgcctttaaatctagtaccaggagatgttgtagaatattcgtgtccgtatagtttaaataatgatatccgaaatatgaatggggttgaacgagaacatttcgacaataaaaaattttgttttgattatatatttgttggaagtaagttaacatttttaaaagaatatgttcgtggttcttataatgtggtacataaaaaagaagggaatttatatacatcacaatttagtgttcctcctgttgttttaacacatcgaaattttgattgtttttgttatatggaagaaaacaatgttgtggttaagaaggttttaagaatacatatatcaaatggtgttcttaggaaaataccgggatgtgattttaatgctgattataaagaatcgacagctataactacttttagtaatatgagtcctcgtcgtgtaaaagtatgtgacgtatatccgaagagtggagatttcataagtttaatgtgtccatcagattattcaattaaacctgatggttgtttttcaaatgtatatgtaaaaagatatcctaatgaagaagtgaaagaagaagatcgttttaatttgaatagaaaatgggatgcaagtaaatataatgttgtgtctatagaaacagttctaaaaatgaatatgataacacaaggtgataaatattctatattttcaaaattaccagatgtaaaagatcaagttgattttacatgtatttgtcaatcaaatgatgaacaagataatctaatgatgaatgtttatataaataacacatctt---------------------------------
>Gambia_FJ556256
------------------------------------------------------------gattttcgaacagaaaaaagaaagtccgtgcctttaaatctagtaccaggagatgttgtagaatattcgtgtccgtatagtttaaataatgatatccgaaatatgaatggggttgaacgagaacatttcgacaataaaaaattttgttttgattatatatttgttggaagtaagttaacatttttaaaagaatatgttcgtggttcttataatgtggtacataaagaagaagggaatttatatacatcacaatttagtgttcctcctgttgttttaacacatcgaaattttgattgtttttgttatatggaagaaaacaatgttgtggttaagaaggttttaagaatacatatatcaaatggtgttcttaggaaaataccgggatgtgattttaatgctgattataaagaatcgacagctataactacttttagtaatatgagtcctcgtcgtgtaaaagtatgtgacgtatatccgaagagtggagatttcataagtttaatgtgtccatcagattattcaattaaacctgatggttgtttttcaaatgtatatgtaaaaagatatcctaatgaagaagtgaaagaagaagatcgttttaatttgaatagaaaatgggatgcaagtaaatataatgttgtgtctatagaaacagttctaaaaatgaatatgataacacaaggtgataaatattctatattttcaaaattaccagatgtaaaagatcaagttgattttacatgtatttgtcaatcaaatgatgaacaagataatctaatgatgaatgtttatataaataacacatctt---------------------------------
>Gambia_FJ556249
------------------------------------------------------------gattttcgaacagaaaaaagaaagtccgtgcctttaaatctagtaccaggagatgttgtagaatattcgtgtccgtatagtttaaataatgatatccgaaatatgaatggggttgaacgagaacatttcgacaataaaaaattttgttttgattatatatttgttggaagtaagttaacatttttaaaagaatatgttcgtggttcttataatgtggtacataaagaagaagggaatttatatacatcacaatttagtgttcctcctgttgttttaacacatcgaaattttgattgtttttgttatatggaagaaaacaatgttgtggttaagaaggttttaagaatacatatatcaaatggtgttcttaggaaaataccgggatgtgattttaatgctgattataaagaatcgacagctataactacttttagtaatatgagtcctcgtcgtgtaaaagtatgtgacgtatatccgaagagtggagatttcataagtttaatgtgtccatcagattattcaattaaacctgatggttgtttttcaaatgtatatgtaaaaagatatcctaatgaagaagtgaaagaagaagatcgttttaatttgaatagaaaatgggatgcaagtaaatataatgttgtgtctatagaaacagttctaaaaatgaatatgataacacaaggtgataaatattctatattttcaaaattaccagatgtaaaagatcaagttgattttacatgtatttgtcaatcaaatgatgaacaagataatctaatgatgaatgtttatataaataacacatctt---------------------------------
>Gambia_FJ556219
------------------------------------------------------------gattttcgaacagaaaaaagaaagtccgtgcctttaaatctagtaccaggagatgttgtagaatattcgtgtccgtatagtttaaataatgatatccgaaatatgaatggggttgaacgagaacatttcgacaataaaaaattttgttttgattatatatttgttggaagtaagttaacatttttaaaagaatatgttcgtggttcttataatgtggtacataaagaagaagggaatttatatacatcacaatttagtgttcctcctgttgttttaacacatcgaaattttgattgtttttgttatatggaagaaaacaatgttgtggttaagaaggttttaagaatacatatatcaaatggtgttcttaggaaaataccgggatgtgattttaatgctgattataaagaatcgacagctataactacttttagtaatatgagtcctcgtcgtgtaaaagtatgtgacgtatatccgaagagtggagatttcataagtttaatgtgtccatcagattattcaattaaacctgatggttgtttttcaaatgtatatgtaaaaagatatcctaatgaagaagtgaaagaagaagatcgttttaatttgaatagaaaatgggatgcaagtaaatataatgttgtgtctatagaaacagttctaaaaatgaatatgataacacaaggtgataaatattctatattttcaaaattaccagatgtaaaagatcaagttgattttacatgtatttgtcaatcaaatgatgaacaagataatctaatgatgaatgtttatataaataacacatctt---------------------------------
>Gambia_FJ556192
------------------------------------------------------------gattttcgaacagaaaaaagaaagtccgtgcctttaaatctagtaccaggagatgttgtagaatattcgtgtccgtatagtttaaataatgatatccgaaatatgaatggggttgaacgagaacatttcgacaataaaaaattttgttttgattatatatttgttggaagtaagttaacatttttaaaagaatatgttcgtggttcttataatgtggtacataaagaagaagggaatttatatacatcacaatttagtgttcctcctgttgttttaacacatcgaaattttgattgtttttgttatatggaagaaaacaatgttgtggttaagaaggttttaagaatacatatatcaaatggtgttcttaggaaaataccgggatgtgattttaatgctgattataaagaatcgacagctataactacttttagtaatatgagtcctcgtcgtgtaaaagtatgtgacgtatatccgaagagtggagatttcataagtttaatgtgtccatcagattattcaattaaacctgatggttgtttttcaaatgtatatgtaaaaagatatcctaatgaagaagtgaaagaagaagatcgttttaatttgaatagaaaatgggatgcaagtaaatataatgttgtgtctatagaaacagttctaaaaatgaatatgataacacaaggtgataaatattctatattttcaaaattaccagatgtaaaagatcaagttgattttacatgtatttgtcaatcaaatgatgaacaagataatctaatgatgaatgtttatataaataacacatctt---------------------------------
>Gambia_FJ556242
------------------------------------------------------------gattttcgaacagaaaaaagaaagtccgtgcctttaaatctagtaccaggagatgttgtagaatattcgtgtccgtatagtttaaataatgatatccgaaatatgaatggggttgaacgagaacatttcgacaataaacaattttgttttgattatatatttgttggaagtaagttaacatttttaaaagaatatgttcgtggttcttataatgtggtacataaagaagaagggaatttatatacatcacaatttagtgttcctcctgttgttttaacacatcgaaattttgattgtttttgttatatggaagaaaacaatgttgtggttaagaaggttttaagaatacatatatcaaatggtgttcttaggaaaataccgggatgtgattttaatgctgattataaagaatcgacagctataactacttttagtaatatgagtcctcgtcgtgtaaaagtatgtgacgtatatccgaagagtggagatttcataagtttaatgtgtccatcagattattcaattaaacctgatggttgtttttcaaatgtatatgtaaaaagatatcctaatgaagaagtgaaagaagaagatcgttttaatttgaatagaaaatgggatgcaagtaaatataatgttgtgtctatagaaacagttctaaaaatgaatatgataacacaaggtgataaatattctatattttcaaaattaccagatgtaaaagatcaagttgattttacatgtatttgtcaatcaaatgatgaacaagataatctaatgatgaatgtttatataaataacacatctt---------------------------------
>Gambia_FJ556198
------------------------------------------------------------gattttcgaacagaaaaaagaaagtccgtgcctttaaatctagtaccaggagatgttgtagaatattcgtgtccgtatagtttaaataatgatatccgaaatatgaatggggttgaacgagaacatttcgacaataaaaaattttgttttgattatatatttgttggaagtaagttaacatttttaaaagaatatgttcgtggttcttataatgtggtacataaagaagaagggaatttatatacatcacaatttagtgttcctcctgttgttttaacacatcgaaattttgattgtttttgttatatggaagaaaacaatgttgtggttaagaaggttttaagaatacatatatcaaatggtgttcttaggaaaataccgggatgtgattttaatgctgattataaagaatcgacagctataactacttttagtaatatgagtcctcgtcgtgtaaaagtatgtgacgtatatccgaagagtggagatttcataagtttaatgtgtccatcagattattcaattaaacctgatggttgtttttcaaatgtatatgtaaaaagatatcctaatgaagaagtgaaagaagaagatcgttttaatttgaatagaaaatgggatgcaagtaaatataatgttgtgtctatagaaacagttctaaaaatgaatatgataacacaaggtgataaatattctatattttcaaaattaccagatgtaaaagatcaagttgattttacatgtatttgtcaatcaaatgatgaacaagataatctaatgatgaatgtttatataaataacacatctt---------------------------------
>Gambia_FJ556239
------------------------------------------------------------gattttcgaacagaaaaaagaaagttcgtgcctttaaatctagtaccaggagatgttgtagaatattcgtgtccgtatagtttaaataatgatatccgaaatatgaatggggttgaacgagaacatttcgacaataaacaattttgttttgattatatatttgttggaagtaagttaacatttttaaaagaatatgttcgtggttcttataatgtggtacataaagaagaagggaatttatatacatcacaatttagtgttcctcctgttgttttaacacatcgaaattttgattgtttttgttatatggaagaaaacaatgttgtggttaagaaggttttaagcatacatatatcaaatggtgttcttaggaaaataccgggatgtgattttaatgctgattataaagaatcgacagctataactacttttagtaatatgagtcctcgtcgtgtaaaagtatgtgacgtatatccgaagagtggagatttcataagtttaatgtgtccatcagattattcaattaaacctgatggttgtttttcaaatgtatatgtaaaaagatatcctaatgaagaagtgaaagaagaagatcgttttaatttgaatagaaaatgggatgcaagtaaatataatgttgtgtctatagaaacagttctaaaaatgaatatgataacacaaggtgataaatattctatattttcaaaattaccagatgtaaaagatcaagttgattttacatgtatttgtcaatcaaatgatgaacaagataatctaatgatgaatgtttatataaataacacatctc---------------------------------
>Gambia_FJ556186
------------------------------------------------------------gattttcgaacagaaaaaagaaagtccgtgcctttaaatctagtaccaggagatgttgtagaatattcgtgtccgtatagtttaaataatgatatccgaaatatgaatggggttgaacgagaacatttcgacaataaaaaattttgttttgattatatatttgttggaagtaagttaacatttttaaaagaatatgttcgtggttcttataatgtggtacataaagaagaagggaatttatatacatcacaatttagtgttcctcctgttgttttaacacatcgaaattttgattgtttttgttatatggaagaaaacaatgttgtggttaagaaggttttaagaatacatatatcaaatggtgttcttaggaaaataccgggatgtgattttaatgctgattataaagaatcgacagctataactacttttagtaatatgagtcctcgtcgtgtaaaagtatgtgacgtatatccgaagagtggagatttcataagtttaatgtgtccatcagattattcaattaaacctgatggttgtttttcaaatgtatatgtaaaaagatatcctaatgaagaagtgaaagaagaagatcgttttaatttgaatagaaaatgggatgcaagtaaatataatgttgtgtctatagaaacagttctaaaaatgaatatgataacacaaggtgataaatattctatattttcaaaattaccagatgtaaaagatcaagttgattttacatgtatttgtcaatcaaatgatgaacaagataatctaatgatgaatgtttatataaataacacatctc---------------------------------
>Gambia_FJ556261
------------------------------------------------------------gattttcgaacagaaaaaagaaagtccgtgcctttaaatctagtaccaggagatgttgtagaatattcgtgtccgtatagtttaaataatgatatccgaaatatgaatggggttgaacgagaacatttcgacaataaaaaattttgttttgattatatatttgttggaagtaagttaacatttttaaaagaatatgttcgtggttcttataatgtggtacataaagaagaagggaatttatatacatcacaatttagtgttcctcctgttgttttaacacatcgaaattttgattgtttttgttatatggaagaaaacaatgttgtggttaagaaggttttaagaatacatatatcaaatggtgttcttaggaaaataccgggatgtgattttaatgctgattataaagaatcgacagctataactacttttagtaatatgagtcctcgtcgtgtaaaagtatgtgacgtatatccgaagagtggagatttcataagtttaatgtgtccatcagattattcaattaaacctgatggttgtttttcaaatgtatatgtaaaaagatatcctaatgaagaagtgaaagaagaagatcgttttaatttgaatagaaaatgggatgcaagtaaatataatgttgtgtctatagaaacagttctaaaaatgaatatgataacacaaggtgataaatattctatattttcaaaattaccagatgtaaaagatcaagttgattttacatgtatttgtcaatcaaatgatgaacaagataatctaatgatgaatgtttatataaataacacatctc---------------------------------
>Gambia_FJ556236
------------------------------------------------------------gattttcgaacagaaaaaagaaagtccgtgcctttaaatctagtaccaggagatgttgtagaatattcgtgtccgtatagtttaaataatgatatccgaaatatgaatggggttgaacgagaacatttcgacaataaaaaattttgttttgattatatatttgttggaagtaagttaacatttttaaaagaatatgttcgtggttcttataatgtggtacataaagaagaagggaatttatatacatcacaatttagtgttcctcctgttgttttaacacatcgaaattttgattgtttttgttatatggaagaaaacaatgttgtggttaagaaggttttaagaatacatatatcaaatggtgttcttaggaaaataccgggatgtgattttaatgctgattataaagaatcgacagctataactacttttagtaatatgagtcctcgtcgtgtaaaagtatgtgacgtatatccgaagagtggagatttcataagtttaatgtgtccatcagattattcaattaaacctgatggttgtttttcaaatgtatatgtaaaaagatatcctaatgaagaagtgaaagaagaagatcgttttaatttgaatagaaaatgggatgcaagtaaatataatgttgtgtctatagaaacagttctaaaaatgaatatgataacacaaggtgataaatattctatattttcaaaattaccagatgtaaaagatcaagttgattttacatgtatttgtcaatcaaatgatgaacaagataatctaatgatgaatgtttatataaataacacatctt---------------------------------
>Gambia_FJ556243
------------------------------------------------------------gattttcgaacagaaaaaagaaagtccgtgcctttaaatctagtaccaggagatgttgtagaatattcgtgtccgtatagtttaaataatgatatccgaaatatgaatggggttgaacgagaacatttcgacaataaaaaattttgttttgattatatatttgttggaagtaagttaacatttttaaaagaatatgttcgtggttcttataatgtggtacataaagaagaagggaatttatatacatcacaatttagtgttcctcctgttgttttaacacatcgaaattttgattgtttttgttatatggaagaaaacaatgttgtggttaagaaggttttaagaatacatatatcaaatggtgttcttaggaaaataccgggatgtgattttaatgctgattataaagaatcgacagctataactacttttagtaatatgagtcctcgtcgtgtaaaagtatgtgacgtatatccgaagagtggagatttcataagtttaatgtgtccatcagattattcaattaaacctgatggttgtttttcaaatgtatatgtaaaaagatatcctaatgaagaagtgaaagaagaagatcgttttaatttgaatagaaaatgggatgcaagtaaatataatgttgtgtctatagaaacagttctaaaaatgaatatgataacacaaggtgataaatattctatattttcaaaattaccagatgtaaaagatcaagttgattttacatgtatttgtcaatcaaatgatgaacaagataatctaatgatgaatgtttatataaataacacatctt---------------------------------
>Gambia_FJ556205
------------------------------------------------------------gattttcgaacagaaaaaagaaagtccgtgcctttaaatctagtaccaggagatgttgtagaatattcgtgtccgtatagtttaaataatgatatccgaaatatgaatggggttgaacgagaacatttcgacaataaaaaattttgttttgattatatatttgttggaagtaagttaacatttttaaaagaatatgttcgtggttcttataatgtggtacataaaaaagaagggaatttatatacatcacaatttagtgttcctcctgttgttttaacacatcgaaattttgattgtttttgttatatggaagaaaacaatgttgtggttaagaaggttttaagaatacatatatcaaatggtgttcttaggaaaataccgggatgtgattttaatgctgattataaagaatcgacagctataactacttttagtaatatgagtcctcgtcgtgtaaaagtatgtgacgtatatccgaagagtggagatttcataagtttaatgtgtccatcagattattcaattaaacctgatggttgtttttcaaatgtatatgtaaaaagatatcctaatgaagaagtgaaagaagaagatcgttttaatttgaatagaaaatgggatgcaagtaaatataatgttgtgtctatagaaacagttctaaaaatgaatatgataacacaaggtgataaatattctatattttcaaaattaccagatgtaaaagatcaagttgattttacatgtatttgtcaatcaaatgatgaacaagataatctaatgatgaatgtttatataaataacacatctc---------------------------------
>Gambia_FJ556248
------------------------------------------------------------gattttcgaacagaaaaaagaaagttcgtgcctttaaatctagtaccaggagatgttgtagaatattcgtgtccgtatagtttaaataatgatatccgaaatatgaatggggttgaacgagaacatttcgacaataaacaattttgttttgattatatatttgttggaagtaagttaacatttttaaaagaatatgttcgtggttcttataatgtggtacataaagaagaagggaatttatatacatcacaatttagtgttcctcctgttgttttaacacatcgaaattttgattgtttttgttatatggaagaaaacaatgttgtggttaagaaggttttaagcatacatatatcaaatggtgttcttaggaaaataccgggatgtgattttaatgctgattataaagaatcgacagctataactacttttagtaatatgagtcctcgtcgtgtaaaagtatgtgacgtatatccgaagagtggagatttcataagtttaatgtgtccatcagattattcaattaaacctgatggttgtttttcaaatgtatatgtaaaaagatatcctaatgaagaagtgaaagaagaagatcgttttaatttgaatagaaaatgggatgcaagtaaatataatgttgtgtctatagaaacagttctaaaaatgaatatgataacacaaggtgataaatattctatattttcaaaattaccagatgtaaaagatcaagttgattttacatgtatttgtcaatcaaatgatgaacaagataatctaatgatgaatgtttatataaataacacatctc---------------------------------
>Gambia_FJ556222
------------------------------------------------------------gattttcgaacagaaaaaagaaagttcgtgcctttaaatctagtaccaggagatgttgtagaatattcgtgtccgtatagtttaaataatgatatccgaaatatgaatggggttgaacgagaacatttcgacaataaacaattttgttttgattatatatttgttggaagtaagttaacatttttaaaagaatatgttcgtggttcttataatgtggtacataaagaagaagggaatttatatacatcacaatttagtgttcctcctgttgttttaacacatcgaaattttgattgtttttgttatatggaagaaaacaatgttgtggttaagaaggttttaagcatacatatatcaaatggtgttcttaggaaaataccgggatgtgattttaatgctgattataaagaatcgacagctataactacttttagtaatatgagtcctcgtcgtgtaaaagtatgtgacgtatatccgaagagtggagatttcataagtttaatgtgtccatcagattattcaattaaacctgatggttgtttttcaaatgtatatgtaaaaagatatcctaatgaagaagtgaaagaagaagatcgttttaatttgaatagaaaatgggatgcaagtaaatataatgttgtgtctatagaaacagttctaaaaatgaatatgataacacaaggtgataaatattctatattttcaaaattaccagatgtaaaagatcaagttgattttacatgtatttgtcaatcaaatgatgaacaagataatctaatgatgaatgtttatataaataacacatctc---------------------------------
>Gambia_FJ556204
------------------------------------------------------------gattttcgaacagaaaaaagaaagttcgtgcctttaaatctagtaccaggagatgttgtagaatattcgtgtccgtatagtttaaataatgatatccgaaatatgaatggggttgaacgagaacatttcgacaataaacaattttgttttgattatatatttgttggaagtaagttaacatttttaaaagaatatgttcgtggttcttataatgtggtacataaagaagaagggaatttatatacatcacaatttagtgttcctcctgttgttttaacacatcgaaattttgattgtttttgttatatggaagaaaacaatgttgtggttaagaaggttttaagcatacatatatcaaatggtgttcttaggaaaataccgggatgtgattttaatgctgattataaagaatcgacagctataactacttttagtaatatgagtcctcgtcgtgtaaaagtatgtgacgtatatccgaagagtggagatttcataagtttaatgtgtccatcagattattcaattaaacctgatggttgtttttcaaatgtatatgtaaaaagatatcctaatgaagaagtgaaagaagaagatcgttttaatttgaatagaaaatgggatgcaagtaaatataatgttgtgtctatagaaacagttctaaaaatgaatatgataacacaaggtgataaatattctatattttcaaaattaccagatgtaaaagatcaagttgattttacatgtatttgtcaatcaaatgatgaacaagataatctaatgatgaatgtttatataaataacacatctc---------------------------------
>Gambia_FJ556199
------------------------------------------------------------gattttcgaacagaaaaaagaaagttcgtgcctttaaatctagtaccaggagatgttgtagaatattcgtgtccgtatagtttaaataatgatatccgaaatatgaatggggttgaacgagaacatttcgacaataaacaattttgttttgattatatatttgttggaagtaagttaacatttttaaaagaatatgttcgtggttcttataatgtggtacataaagaagaagggaatttatatacatcacaatttagtgttcctcctgttgttttaacacatcgaaattttgattgtttttgttatatggaagaaaacaatgttgtggttaagaaggttttaagcatacatatatcaaatggtgttcttaggaaaataccgggatgtgattttaatgctgattataaagaatcgacagctataactacttttagtaatatgagtcctcgtcgtgtaaaagtatgtgacgtatatccgaagagtggagatttcataagtttaatgtgtccatcagattattcaattaaacctgatggttgtttttcaaatgtatatgtaaaaagatatcctaatgaagaagtgaaagaagaagatcgttttaatttgaatagaaaatgggatgcaagtaaatataatgttgtgtctatagaaacagttctaaaaatgaatatgataacacaaggtgataaatattctatattttcaaaattaccagatgtaaaagatcaagttgattttacatgtatttgtcaatcaaatgatgaacaagataatctaatgatgaatgtttatataaataacacatctc---------------------------------
>Gambia_FJ556234
------------------------------------------------------------gattttcgaacagaaaaaagaaagttcgtgcctttaaatctagtaccaggagatgttgtagaatattcgtgtccgtatagtttaaataatgatatccgaaatatgaatggggttaaacgagaacatttcgacaataaacaattttgttttgattatatatttgttggaagtaagttaacatttttaaaagaatatgttcgtggttcttataatgtggtacataaagaagaagggaatttatatacatcacaatttagtgttcctcctgttgttttaacacatcgaaattttgattgtttttgttatatggaagaaaacaatgttgtggttaagaaggttttaagcatacatatatcaaatggtgttcttaggaaaataccgggatgtgattttaatgctgattataaagaatcgacagctataactacttttagtaatatgagtcctcgtcgtgtaaaagtatgtgacgtatatccgaagagtggagatttcataagtttaatgtgtccatcagattattcaattaaacctgatggttgtttttcaaatgtatatgtaaaaagatatcctaatgaagaagtgaaagaagaagatcgttttaatttgaatagaaaatgggatgcaagtaaatataatgttgtgtctatagaaacagttctaaaaatgaatatgataacacaaggtgataaatattctatattttcaaaattaccagatgtaaaagatcaagttgattttacatgtatttgtcaatcaaatgatgaacaagataatctaatgatgaatgtttatataaataacacatctt---------------------------------
>Gambia_FJ556197
------------------------------------------------------------gattttcgaacagaaaaaagaaagttcgtgcctttaaatctagtaccaggagatgttgtagaatattcgtgtccgtatagtttaaataatgatatccgaaatatgaatggggttgaacgagaacatttcgacaataaacaattttgttttgattatatatttgttggaagtaagttaacatttttaaaagaatatgttcgtggttcttataatgtggtacataaagaagaagggaatttatatacatcacaatttagtgttcctcctgttgttttaacacatcgaaattttgattgtttttgttatatggaagaaaacaatgttgtggttaagaaggttttaagcatacatatatcaaatggtgttcttaggaaaataccgggatgtgattttaatgctgattataaagaatcgacagctataactacttttagtaatatgagtcctcgtcgtgtaaaagtatgtgacgtatatccgaagagtggagatttcataagtttaatgtgtccatcagattattcaattaaacctgatggttgtttttcaaatgtatatgtaaaaagatatcctaatgaagaagtgaaagaagaagatcgttttaatttgaatagaaaatgggatgcaagtaaatataatgttgtgtctatagaaacagttctaaaaatgaatatgataacacaaggtgataaatattctatattttcaaaattaccagatgtaaaagatcaagttgattttacatgtatttgtcaatcaaatgatgaacaagataatctaatgatgaatgtttatataaataacacatctt---------------------------------
>Mugil_66
------------------------------------------------------------gattttcgaacagaaaaaagaaagttcgtgcctttaaatctagtaccaggagatgttgtagaatattcgtgtccgtatagtttaaataatgatatccgaaatatgaatggggttgaacgagaacatttcgacaataaacaattttgttttgattatatatttgttggaagtaagttaacatttttaaaagaatatgttcgtggttcttataatgtggtacataaagaagaagggaatttatatacatcacaatttagtgttcctcctgttgttttaacacatcgaaattttgattgtttttgttatatggaagaaaacaatgttgtggttaagaaggttttaagaatacatatatcaaatggtgttcttaggaaaataccgggatgtgattttaatgctgattataaagaatcgacagctataactacttttagtaatatgagtcctcgtcgtgtaaaagtatgtgacgtatatccgaagagtggagatttcataagtttaatgtgtccatcagattattcaattaaacctgatggttgtttttcaaatgtatatgtaaaaagatatcctaatgaagaagtgaaagaagaagatcgttttaatttgaatagaaaatgggatgcaagtaaatataatgttgtgtctatagaaacagttctaaaaatgaatatgataacacaaggtgataaatattctatattttcaaaattaccagatgtaaaagatcaagttgattttacatgtatttgtcaatcaaatgatgaacaagataatctaatgatgaatgtttatataaataacacatctc---------------------------------
>Mugil_64
------------------------------------------------------------gattttcgaacagaaaaaggaaagttcgtgcctttaaatctagtaccaggagatgttgtagaatattcgtgtccgtatagtttaaataatgatatccgaaatatgaatggggttgaacgagaacatttcgacaataaaaaattttgttttgattatatatttgttggaagtaagttaacatttttaaaagaatatgttcgtggttcttataatgtggtacataaagaagaagggaatttatatacatcacaatttagtgttcctcctgttgttttaacacatcgaaattttgattgtttttgttatatggaagaaaacaatgttgtggttaagaaggttttaagaatacatatatcaaatggtgttcttaggaaaataccgggatgtgattttaatgctgattataaagaatcgacagctataactacttttagtaatatgagtcctcgtcgtgtaaaagtatgtgacgtatatccgaagagtggagatttcataagtttaatgtgtccatcagattattcaattaaacctgatggttgtttttcaaatgtatatgtaaaaagatatcctaatgaagaagtgaaagaagaagatcgttttaatttgaatagaaaatgggatgcaagtaaatataatgttgtgtctatagaaacagttctaaaaatgaatatgataacacaaggtgataaatattctatattttcaaaattaccagatgtaaaagatcaagttgattttacatgtatttgtcaatcaaatgatgaacaagataatctaatgatgaatgtttatataaataacacatctc---------------------------------
>Wosera_48
------------------------------------------------------------gattttcgaacagaaaaaggaaagttcgtgcctttaaatctagtaccaggagatgttgtagaatattcgtgtccgtatagtttaaataatgatatccgaaatatgaatggggttgaacgaaaacatttcgacaataaacaattttgttttgattatatatttgttggaagtaagttaacatttttaaaagaatatgttcgtggttcttataatgtggtacataaagaagaagggaatttatatacatcacaatttagtgttcctcctgttgttttaacacatcgaaattttgattgtttttgttatatggaagaaaacaatgttgtggttaagaaggttttaagaatacatatatcaaatggtgttcttaggaaaataccgggatgtgattttaatgctgattataaagaatcgacagctataactacttttagtaatatgagtcctcgtcgtgtaaaagtatgtgacgtatatccgaagagtggagatttcataagtttaatgtgtccatcagattattcaattaaacctgatggttgtttttcaaatgtatatgtaaaaagatatcctaatgaagaagtgaaagaagaagatcgttttaatttgaatagaaaatgggatgcaagtaaatataatgttgtgtctatagaaacagttctaaaaatgaatatgataacacaaggtgataaatattctatattttcaaaattaccagatgtaaaagatcaagttgattttacatgtatttgtcaatcaaatgatgaacaagataatctaatgatgaatgtttatataaataacacatctc---------------------------------
>Wosera_7
------------------------------------------------------------gattttcgaacagaaaaaggaaagttcgtgcctttaaatctagtaccaggagatgttgtagaatattcgtgtccgtatagtttaaataatgatatccgaaatatgaatggggttgaacgaaaacatttcgacaataaacaattttgttttgattatatatttgttggaagtaagttaacatttttaaaagaatatgttcgtggttcttataatgtggtacataaagaagaagggaatttatatacatcacaatttagtgttcctcctgttgttttaacacatcgaaattttgattgtttttgttatatggaagaaaacaatgttgtggttaagaaggttttaagaatacatatatcaaatggtgttcttaggaaaataccgggatgtgattttaatgctgattataaagaatcgacagctataactacttttagtaatatgagtcctcgtcgtgtaaaagtatgtgacgtatatccgaagagtggagatttcataagtttaatgtgtccatcagattattcaattaaacctgatggttgtttttcaaatgtatatgtaaaaagatatcctaatgaagaagtgaaagaagaagatcgttttaatttgaatagaaaatgggatgcaagtaaatataatgttgtgtctatagaaacagttctaaaaatgaatatgataacacaaggtgataaatattctatattttcaaaattaccagatgtaaaagatcaagttgattttacatgtatttgtcaatcaaatgatgaacaagataatctaatgatgaatgtttatataaataacacatctc---------------------------------
>Wosera_15
------------------------------------------------------------gattttcgaacagaaaaaagaaagtccgtgcctttaaatctagtaccaggagatgttgtagaatattcgtgtccgtatagtttaaataatgatatccgaaatatgaatggggttgaacgagaacatttcgacaataaaaaattttgttttgattatatatttgttggaagtaagttaacatttttaaaagaatatgttcgtggttcttataatgtggtacataaagaagaagggaatttatatacatcacaatttagtgttcctcctgttgttttaacacatcgaaattttgattgtttttgttatatggaagaaaacaatgttgtggttaagaaggttttaagaatacatatatcaaatggtgttcttaggaaaataccgggatgtgattttaatgctgattataaagaatcgacagctataactacttttagtaatatgagtcctcgtcgtgtaaaagtatgtgacgtatatccgaagagtggagatttcataagtttaatgtgtccatcagattattcaattaaacctgatggttgtttttcaaatgtatatgtaaaaagatatcctaatgaagaagtgaaagaagaagatcgttttaatttgaatagaaaatgggatgcaagtaaatataatgttgtgtctatagaaacagttctaaaaatgaatatgataacacaaggtgataaatattctatattttcaaaattaccagatgtaaaagatcaagttgattttacatgtatttgtcaatcaaatgatgaacaagataatctaatgatgaatgtttatataaataacacatctc---------------------------------
>Mugil_26
------------------------------------------------------------gattttcgaacagaaaaaagaaagttcgtgcctttaaatctagtaccaggagatgttgtagaatattcgtgtccgtatagtttaaataatgatatccgaaatatgaatggggttgaacgagaacatttcgacaataaacaattttgttttgattatatatttgttggaagtaagttaacatttttaaaagaatatgttcgtggttcttataatgtggtacataaagaagaagggaatttatatacatcacaatttagtgttcctcctgttgttttaacacatcgaaattttgattgtttttgttatatggaagaaaacaatgttgtggttaagaaggttttaagaatacatatatcaaatggtgttcttaggaaaataccgggatgtgattttaatgctgattataaagaatcgacagctataactacttttagtaatatgagtcctcgtcgtgtaaaagtatgtgacgtatatccgaagagtggagatttcataagtttaatgtgtccatcagattattcaattaaacctgatggttgtttttcaaatgtatatgtaaaaagatatcctaatgaagaagtgaaagaagaagatcgttttaatttgaatagaaaatgggatgcaagtaaatataatgttgtgtctatagaaacagttctaaaaatgaatatgataacacaaggtgataaatattctatattttcaaaattaccagatgtaaaagatcaagttgattttacatgtatttgtcaatcaaatgatgaacaagataatctaatgatgaatgtttatataaataacacatctc---------------------------------
>Mugil_25
------------------------------------------------------------gattttcgaacagaaaaaggaaagttcgtgcctttaaatctagtaccaggagatgttgtagaatattcgtgtccgtatagtttaaataatgatatccgaaatatgaatggggttgaacgagaacatttcgacaataaaaaattttgttttgattatatatttgttggaagtaagttaacatttttaaaagaatatgttcgtggttcttataatgtggtacataaagaagaagggaatttatatacatcacaatttagtgttcctcctgttgttttaacacatcgaaattttgattgtttttgttatatggaagaaaacaatgttgtggttaagaaggttttaagaatacatatatcaaatggtgttcttaggaaaataccgggatgtgattttaatgctgattataaagaatcgacagctataactacttttagtaatatgagtcctcgtcgtgtaaaagtatgtgacgtatatccgaagagtggagatttcataagtttaatgtgtccatcagattattcaattaaacctgatggttgtttttcaaatgtatatgtaaaaagatatcctaatgaagaagtgaaagaagaagatcgttttaatttgaatagaaaatgggatgcaagtaaatataatgttgtgtctatagaaacagttctaaaaatgaatatgataacacaaggtgataaatattctatattttcaaaattaccagatgtaaaagatcaagttgattttacatgtatttgtcaatcaaatgatgaacaagataatctaatgatgaatgtttatataaataacacatctc---------------------------------
>Mugil_71
------------------------------------------------------------gattttcgaacagaaaaaagaaagtccgtgcctttaaatctagtaccaggagatgttgtagaatattcgtgtccgtatagtttaaataatgatatccgaaatatgaatggggttgaacgagaacatttcgacaataaaaaattttgttttgattatatatttgttggaagtaagttaacatttttaaaagaatatgttcgtggttcttataatgtggtacataaagaagaagggaatttatatacatcacaatttagtgttcctcctgttgttttaacacatcgaaattttgattgtttttgttatatggaagaaaacaatgttgtggttaggaaggttttaagaatacatatatcaaatggtgttcttaggaaaataccgggatgtgattttaatgctgattataaagaatcgacagctataactacttttagtaatatgagtcctcgtcgtgtaaaagtatgtgacgtatatccgaagagtggagatttcataagtttaatgtgtccatcagattattcaattaaacctgatggttgtttttcaaatgtatatgtaaaaagatatcctaatgaagaagtgaaagaagaagatcgttttaatttgaatagaaaatgggatgcaagtaaatataatgttgtgtctatagaaacagttctaaaaatgaatatgataacacaaggtgataaatattctatattttcaaaattaccagatgtaaaagatcaagttgattttacatgtatttgtcaatcaaatgatgaacaagataatctaatgatgaatgtttatataaataacacatctc---------------------------------
>Wosera_34
------------------------------------------------------------gattttcgaacagaaaaaggaaagttcgtgcctttaaatctagtaccaggagatgttgtagaatattcgtgtccgtatagtttaaataatgatatccgaaatatgaatggggttgaacgagaacatttcgacaataaaaaattttgttttgattatatatttgttggaagtaagttaacatttttaaaagaatatgttcgtggttcttataatgtggtacataaagaagaagggaatttatatacatcacaatttagtgttcctcctgttgttttaacacatcgaaattttgattgtttttgttatatggaagaaaacaatgttgtggttaagaaggttttaagaatacatatatcaaatggtgttcttaggaaaataccgggatgtgattttaatgctgattataaagaatcgacagctataactacttttagtaatatgagtcctcgtcgtgtaaaagtatgtgacgtatatccgaagagtggagatttcataagtttaatgtgtccatcagattattcaattaaacctgatggttgtttttcaaatgtatatgtaaaaagatatcctaatgaagaagtgaaagaagaagatcgttttaatttgaatagaaaatgggatgcaagtaaatataatgttgtgtctatagaaacagttctaaaaatgaatatgataacacaaggtgataaatattctatattttcaaaattaccagatgtaaaagatcaagttgattttacatgtatttgtcaatcaaatgatgaacaagataatctaatgatgaatgtttatataaataacacatctc---------------------------------
>Mugil_82
------------------------------------------------------------gattttcgaacagaaaaaagaaagtccgtgcctttaaatctagtaccaggagatgttgtagaatattcgtgtccgtatagtttaaataatgatatccgaaatatgaatggggttgaacgagaacatttcgacaataaaaaattttgttttgattatatatttgttggaagtaagttaacatttttaaaagaatatgttcgtggttcttataatgtggtacataaagaagaagggaatttatatacatcacaatttagtgttcctcctgttgttttaacacatcgaaattttgattgtttttgttatatggaagaaaacaatgttgtggttaggaaggttttaagaatacatatatcaaatggtgttcttaggaaaataccgggatgtgattttaatgctgattataaagaatcgacagctataactacttttagtaatatgagtcctcgtcgtgtaaaagtatgtgacgtatatccgaagagtggagatttcataagtttaatgtgtccatcagattattcaattaaacctgatggttgtttttcaaatgtatatgtaaaaagatatcctaatgaagaagtgaaagaagaagatcgttttaatttgaatagaaaatgggatgcaagtaaatataatgttgtgtctatagaaacagttctaaaaatgaatatgataacacaaggtgataaatattctatattttcaaaattaccagatgtaaaagatcaagttgattttacatgtatttgtcaatcaaatgatgaacaagataatctaatgatgaatgtttatataaataacacatctc---------------------------------
>Mugil_36
------------------------------------------------------------gattttcgaacagaaaaaagaaagttcgtgcctttaaatctagtaccaggagatgttgtagaatattcgtgtccgtatagtttaaataatgatatccgaaatatgaatggggttgaacgagaacatttcgacaataaacaattttgttttgattatatatttgttggaagtaagttaacatttttaaaagaatatgttcgtggttcttataatgtggtacataaagaagaagggaatttatatacatcacaatttagtgttcctcctgttgttttaacacatcgaaattttgattgtttttgttatatggaagaaaacaatgttgtggttaagaaggttttaagaatacatatatcaaatggtgttcttaggaaaataccgggatgtgattttaatgctgattataaagaatcgacagctataactacttttagtaatatgagtcctcgtcgtgtaaaagtatgtgacgtatatccgaagagtggagatttcataagtttaatgtgtccatcagattattcaattaaacctgatggttgtttttcaaatgtatatgtaaaaagatatcctaatgaagaagtgaaagaagaagatcgttttaatttgaatagaaaatgggatgcaagtaaatataatgttgtgtctatagaaacagttctaaaaatgaatatgataacacaaggtgataaatattctatattttcaaaattaccagatgtaaaagatcaagttgattttacatgtatttgtcaatcaaatgatgaacaagataatctaatgatgaatgtttatataaataacacatctc---------------------------------
>Mugil_37
------------------------------------------------------------gattttcgaacagaaaaaagaaagtccgtgcctttaaatctagtaccaggagatgttgtagaatattcgtgtccgtatagtttaaataatgatatccgaaatatgaatggggttgaacgagaacatttcgacaataaaaaattttgttttgattatatatttgttggaagtaagttaacatttttaaaagaatatgttcgtggttcttataatgtggtacataaagaagaagggaatttatatacatcacaatttagtgttcctcctgttgttttaacacatcgaaattttgattgtttttgttatatggaagaaaacaatgttgtggttaagaaggttttaagaatacatatatcaaatggtgttcttaggaaaataccgggatgtgattttaatgctgattataaagaatcgacagctataactacttttagtaatatgagtcctcgtcgtgtaaaagtatgtgacgtatatccgaagagtggagatttcataagtttaatgtgtccatcagattattcaattaaacctgatggttgtttttcaaatgtatatgtaaaaagatatcctaatgaagaagtgaaagaagaagatcgttttaatttgaatagaaaatgggatgcaagtaaatataatgttgtgtctatagaaacagttctaaaaatgaatatgataacacaaggtgataaatattctatattttcaaaattaccagatgtaaaagatcaagttgattttacatgtatttgtcaatcaaatgatgaacaagataatctaatgatgaatgtttatataaataacacatctc---------------------------------
>Mugil_99
------------------------------------------------------------gattttcgaacagaaaaaggaaagttcgtgcctttaaatctagtaccaggagatgttgtagaatattcgtgtccgtatagtttaaataatgatatccgaaatatgaatggggttgaacgagaacatttcgacaataaaaaattttgttttgattatatatttgttggaagtaagttaacatttttaaaagaatatgttcgtggttcttataatgtggtacataaagaagaagggaatttatatacatcacaatttagtgttcctcctgttgttttaacacatcgaaattttgattgtttttgttatatggaagaaaacaatgttgtggttaagaaggttttaagaatacatatatcaaatggtgttcttaggaaaataccgggatgtgattttaatgctgattataaagaatcgacagctataactacttttagtaatatgagtcctcgtcgtgtaaaagtatgtgacgtatatccgaagagtggagatttcataagtttaatgtgtccatcagattattcaattaaacctgatggttgtttttcaaatgtatatgtaaaaagatatcctaatgaagaagtgaaagaagaagatcgttttaatttgaatagaaaatgggatgcaagtaaatataatgttgtgtctatagaaacagttctaaaaatgaatatgataacacaaggtgataaatattctatattttcaaaattaccagatgtaaaagatcaagttgattttacatgtatttgtcaatcaaatgatgaacaagataatctaatgatgaatgtttatataaataacacatctt---------------------------------
>Mugil_62
------------------------------------------------------------gattttcgaacagaaaaaagaaagtccgtgcctttaaatctagtaccaggagatgttgtagaatattcgtgtccgtatagtttaaataatgatatccgaaatatgaatggggttgaacgagaacatttcgacaataaaaaattttgttttgattatatatttgttggaagtaagttaacatttttaaaagaatatgttcgtggttcttataatgtggtacataaagaagaagggaatttatatacatcacaatttagtgttcctcctgttgttttaacacatcgaaattttgattgtttttgttatatggaagaaaacaatgttgtggttaagaaggttttaagaatacatatatcaaatggtgttcttaggaaaataccgggatgtgattttaatgctgattataaagaatcgacagctataactacttttagtaatatgagtcctcgtcgtgtaaaagtatgtgacgtatatccgaagagtggagatttcataagtttaatgtgtccatcagattattcaattaaacctgatggttgtttttcaaatgtatatgtaaaaagatatcctaatgaagaagtgaaagaagaagatcgttttaatttgaatagaaaatgggatgcaagtaaatataatgttgtgtctatagaaacagttctaaaaatgaatatgataacacaaggtgataaatattctatattttcaaaattaccagatgtaaaagatcaagttgattttacatgtatttgtcaatcaaatgatgaacaagataatctaatgatgaatgtttatataaataacacatctc---------------------------------
>Wosera_11
------------------------------------------------------------gattttcgaacagaaaaaagaaagtccgtgcctttaaatctagtaccaggagatgttgtagaatattcgtgtccgtatagtttaaataatgatatccgaaatatgaatggggttgaacgagaacatttcgacaataaaaaattttgttttgattatatatttgttggaagtaagttaacatttttaaaagaatatgttcgtggttcttataatgtggtacataaagaagaagggaatttatatacatcacaatttagtgttcctcctgttgttttaacacatcgaaattttgattgtttttgttatatggaagaaaacaatgttgtggttaagaaggttttaagaatacatatatcaaatggtgttcttaggaaaataccgggatgtgattttaatgctgattataaagaatcgacagctataactacttttagtaatatgagtcctcgtcgtgtaaaagtatgtgacgtatatccgaagagtggagatttcataagtttaatgtgtccatcagattattcaattaaacctgatggttgtttttcaaatgtatatgtaaaaagatatcctaatgaagaagtgaaagaagaagatcgttttaatttgaatagaaaatgggatgcaagtaaatataatgttgtgtctatagaaacagttctaaaaatgaatatgataacacaaggtgataaatattctatattttcaaaattaccagatgtaaaagatcaagttgattttacatgtatttgtcaatcaaatgatgaacaagataatctaatgatgaatgtttatataaataacacatctc---------------------------------
>Mugil_58
------------------------------------------------------------gattttcgaacagaaaaaagaaagtccgtgcctttaaatctagtaccaggagatgttgtagaatattcgtgtccgtatagtttaaataatgatatccgaaatatgaatggggttgaacgagaacatttcgacaataaaaaattttgttttgattatatatttgttggaagtaagttaacatttttaaaagaatatgttcgtggttcttataatgtggtacataaagaagaagggaatttatatacatcacaatttagtgttcctcctgttgttttaacacatcgaaattttgattgtttttgttatatggaagaaaacaatgttgtggttaagaaggttttaagaatacatatatcaaatggtgttcttaggaaaataccgggatgtgattttaatgctgattataaagaatcgacagctataactacttttagtaatatgagtcctcgtcgtgtaaaagtatgtgacgtatatccgaagagtggagatttcataagtttaatgtgtccatcagattattcaattaaacctgatggttgtttttcaaatgtatatgtaaaaagatatcctaatgaagaagtgaaagaagaagatcgttttaatttgaatagaaaatgggatgcaagtaaatataatgttgtgtctatagaaacagttctaaaaatgaatatgataacacaaggtgataaatattctatattttcaaaattaccagatgtaaaagatcaagttgattttacatgtatttgtcaatcaaatgatgaacaagataatctaatgatgaatgtttatataaataacacatctc---------------------------------
>Mugil_33
------------------------------------------------------------gattttcgaacagaaaaaagaaagtccgtgcctttaaatctagtaccaggagatgttgtagaatattcgtgtccgtatagtttaaataatgatatccgaaatatgaatggggttgaacgagaacatttcgacaataaaaaattttgttttgattatatatttgttggaagtaagttaacatttttaaaagaatatgttcgtggttcttataatgtggtacataaagaagaagggaatttatatacatcacaatttagtgttcctcctgttgttttaacacatcgaaattttgattgtttttgttatatggaagaaaacaatgttgtggttaggaaggttttaagaatacatatatcaaatggtgttcttaggaaaataccgggatgtgattttaatgctgattataaagaatcgacagctataactacttttagtaatatgagtcctcgtcgtgtaaaagtatgtgacgtatatccgaagagtggagatttcataagtttaatgtgtccatcagattattcaattaaacctgatggttgtttttcaaatgtatatgtaaaaagatatcctaatgaagaagtgaaagaagaagatcgttttaatttgaatagaaaatgggatgcaagtaaatataatgttgtgtctatagaaacagttctaaaaatgaatatgataacacaaggtgataaatattctatattttcaaaattaccagatgtaaaagatcaagttgattttacatgtatttgtcaatcaaatgatgaacaagataatctaatgatgaatgtttatataaataacacatctc---------------------------------
>Wosera_3
------------------------------------------------------------gattttcgaacagaaaaaagaaagttcgtgcctttaaatctagtaccaggagatgttgtagaatattcgtgtccgtatagtttaaataatgatatccgaaatatgaatggggttgaacgagaacatttcgacaataaaaaattttgttttgattatatatttgttggaagtaagttaacatttttaaaagaatatgttcgtggttcttataatgtggtacataaagaagaagggaatttatatacatcacaatttagtgttcctcctgttgttttaacacatcgaaattttgattgtttttgttatatggaagaaaacaatgttgtggttaagaaggttttaagaatacatatatcaaatggtgttcttaggaaaataccgggatgtgattttaatgctgattataaagaatcgacagctataactacttttagtaatatgagtcctcgtcgtgtaaaagtatgtgacgtatatccgaagagtggagatttcataagtttaatgtgtccatcagattattcaattaaacctgatggttgtttttcaaatgtatatgtaaaaagatatcctaatgaagaagtgaaagaagaagatcgttttaatttgaatagaaaatgggatgcaagtaaatataatgttgtgtctatagaaacagttctaaaaatgaatatgataacacaaggtgataaatattctatattttcaaaattaccagatgtaaaagatcaagttgattttacatgtatttgtcaatcaaatgatgaacaagataatctaatgatgaatgtttatataaataacacatctc---------------------------------
>Mugil_31
------------------------------------------------------------gattttcgaacagaaaaaagaaagtccgtgcctttaaatctagtaccaggagatgttgtagaatattcgtgtccgtatagtttaaataatgatatccgaaatatgaatggggttgaacgagaacatttcgacaataaaaaattttgttttgattatatatttgttggaagtaagttaacatttttaaaagaatatgttcgtggttcttataatgtggtacataaagaagaagggaatttatatacatcacaatttagtgttcctcctgttgttttaacacatcgaaattttgattgtttttgttatatggaagaaaacaatgttgtggttaagaaggttttaagaatacatatatcaaatggtgttcttaggaaaataccgggatgtgattttaatgctgattataaagaatcgacagctataactacttttagtaatatgagtcctcgtcgtgtaaaagtatgtgacgtatatccgaagagtggagatttcataagtttaatgtgtccatcagattattcaattaaacctgatggttgtttttcaaatgtatatgtaaaaagatatcctaatgaagaagtgaaagaagaagatcgttttaatttgaatagaaaatgggatgcaagtaaatataatgttgtgtctatagaaacagttctaaaaatgaatatgataacacaaggtgataaatattctatattttcaaaattaccagatgtaaaagatcaagttgattttacatgtatttgtcaatcaaatgatgaacaagataatctaatgatgaatgtttatataaataacacatctt---------------------------------
>Mugil_59
------------------------------------------------------------gattttcgaacagaaaaaagaaagtccgtgcctttaaatctagtaccaggagatgttgtagaatattcgtgtccgtatagtttaaataatgatatccgaaatatgaatggggttgaacgagaacatttcgacaataaaaaattttgttttgattatatatttgttggaagtaagttaacatttttaaaagaatatgttcgtggttcttataatgtggtacataaagaagaagggaatttatatacatcacaatttagtgttcctcctgttgttttaacacatcgaaattttgattgtttttgttatatggaagaaaacaatgttgtggttaggaaggttttaagaatacatatatcaaatggtgttcttaggaaaataccgggatgtgattttaatgctgattataaagaatcgacagctataactacttttagtaatatgagtcctcgtcgtgtaaaagtatgtgacgtatatccgaagagtggagatttcataagtttaatgtgtccatcagattattcaattaaacctgatggttgtttttcaaatgtatatgtaaaaagatatcctaatgaagaagtgaaagaagaagatcgttttaatttgaatagaaaatgggatgcaagtaaatataatgttgtgtctatagaaacagttctaaaaatgaatatgataacacaaggtgataaatattctatattttcaaaattaccagatgtaaaagatcaagttgattttacatgtatttgtcaatcaaatgatgaacaagataatctaatgatgaatgtttatataaataacacatctc---------------------------------
>Mugil_16
------------------------------------------------------------gattttcgaacagaaaaaggaaagttcgtgcctttaaatctagtaccaggagatgttgtagaatattcgtgtccgtatagtttaaataatgatatccgaaatatgaatggggttgaacgagaacatttcgacaataaacaattttgttttgattatatatttgttggaagtaagttaacatttttaaaagaatatgttcgtggttcttataatgtggtacataaaaaagaagggaatttatatacatcacaatttagtgttcctcctgttgttttaacacatcgaaattttgattgtttttgttatatggaagaaaacaatgttgtggttaagaaggttttaagaatacatatatcaaatggtgttcttaggaaaataccgggatgtgattttaatgctgattataaagaatcgacagctataactacttttagtaatatgagtcctcgtcgtgtaaaagtatgtgacgtatatccgaagagtggagatttcataagtttaatgtgtccatcagattattcaattaaacctgatggttgtttttcaaatgtatatgtaaaaagatatcctaatgaagaagtgaaagaagaagatcgttttaatttgaatagaaaatgggatgcaagtaaatataatgttgtgtctatagaaacagttctaaaaatgaatatgataacacaaggtgataaatattctatattttcaaaattaccagatgtaaaagatcaagttgattttacatgtatttgtcaatcaaatgatgaacaagataatctaatgatgaatgtttatataaataacacatctc---------------------------------
>Mugil_42
------------------------------------------------------------gattttcgaacagaaaaaggaaagttcgtgcctttaaatctagtaccaggagatgttgtagaatattcgtgtccgtatagtttaaataatgatatccgaaatatgaatggggttgaacgagaacatttcgacaataaacaattttgttttgattatatatttgttggaagtaagttaacatttttaaaagaatatgttcgtggttcttataatgtggtacataaaaaagaagggaatttatatacatcacaatttagtgttcctcctgttgttttaacacatcgaaattttgattgtttttgttatatggaagaaaacaatgttgtggttaagaaggttttaagaatacatatatcaaatggtgttcttaggaaaataccgggatgtgattttaatgctgattataaagaatcgacagctataactacttttagtaatatgagtcctcgtcgtgtaaaagtatgtgacgtatatccgaagagtggagatttcataagtttaatgtgtccatcagattattcaattaaacctgatggttgtttttcaaatgtatatgtaaaaagatatcctaatgaagaagtgaaagaagaagatcgttttaatttgaatagaaaatgggatgcaagtaaatataatgttgtgtctatagaaacagttctaaaaatgaatatgataacacaaggtgataaatattctatattttcaaaattaccagatgtaaaagatcaagttgattttacatgtatttgtcaatcaaatgatgaacaagataatctaatgatgaatgtttatataaataacacatctc---------------------------------
>Mugil_41
------------------------------------------------------------gattttcgaacagaaaaaagaaagtccgtgcctttaaatctagtaccaggagatgttgtagaatattcgtgtccgtatagtttaaataatgatatccgaaatatgaatggggttgaacgagaacatttcgacaataaaaaattttgttttgattatatatttgttggaagtaagttaacatttttaaaagaatatgttcgtggttcttataatgtggtacataaagaagaagggaatttatatacatcacaatttagtgttcctcctgttgttttaacacatcgaaattttgattgtttttgttatatggaagaaaacaatgttgtggttaagaaggttttaagaatacatatatcaaatggtgttcttaggaaaataccgggatgtgattttaatgctgattataaagaatcgacagctataactacttttagtaatatgagtcctcgtcgtgtaaaagtatgtgacgtatatccgaagagtggagatttcataagtttaatgtgtccatcagattattcaattaaacctgatggttgtttttcaaatgtatatgtaaaaagatatcctaatgaagaagtgaaagaagaagatcgttttaatttgaatagaaaatgggatgcaagtaaatataatgttgtgtctatagaaacagttctaaaaatgaatatgataacacaaggtgataaatattctatattttcaaaattaccagatgtaaaagatcaagttgattttacatgtatttgtcaatcaaatgatgaacaagataatctaatgatgaatgtttatataaataacacatctc---------------------------------
>Wosera_24
------------------------------------------------------------gattttcgaacagaaaaaggaaagttcgtgcctttaaatctagtaccaggagatgttgtagaatattcgtgtccgtatagtttaaataatgatatccgaaatatgaatggggttgaacgaaaacatttcgacaataaacaattttgttttgattatatatttgttggaagtaagttaacatttttaaaagaatatgttcgtggttcttataatgtggtacataaagaagaagggaatttatatacatcacaatttagtgttcctcctgttgttttaacacatcgaaattttgattgtttttgttatatggaagaaaacaatgttgtggttaagaaggttttaagaatacatatatcaaatggtgttcttaggaaaataccgggatgtgattttaatgctgattataaagaatcgacagctataactacttttagtaatatgagtcctcgtcgtgtaaaagtatgtgacgtatatccgaagagtggagatttcataagtttaatgtgtccatcagattattcaattaaacctgatggttgtttttcaaatgtatatgtaaaaagatatcctaatgaagaagtgaaagaagaagatcgttttaatttgaatagaaaatgggatgcaagtaaatataatgttgtgtctatagaaacagttctaaaaatgaatatgataacacaaggtgataaatattctatattttcaaaattaccagatgtaaaagatcaagttgattttacatgtatttgtcaatcaaatgatgaacaagataatctaatgatgaatgtttatataaataacacatctc---------------------------------
>Mugil_32
------------------------------------------------------------gattttcgaacagaaaaaaaaaagttcgtgcctttaaatctagtaccaggagatgttgtagaatattcgtgtccgtatagtttaaataatgatatccgaaatatgaatggggttgaacgagaacatttcgacaataaacaattttgttttgattatatatttgttggaagtaagttaacatttttaaaagaatatgttcgtggttcttataatgtggtacataaagaagaagggaatttatatacatcacaatttagtgttcctcctgttgttttaacacatcgaaattttgattgtttttgttatatggaagaaaacaatgttgtggttaagaaggttttaagaatacatatatcaaatggtgttcttaggaaaataccgggatgtgattttaatgctgattataaagaatcgacagctataactacttttagtaatatgagtcctcgtcgtgtaaaagtatgtgacgtatatccgaagagtggagatttcataagtttaatgtgtccatcagattattcaattaaacctgatggttgtttttcaaatgtatatgtaaaaagatatcctaatgaagaagtgaaagaagaagatcgttttaatttgaatagaaaatgggatgcaagtaaatataatgttgtgtctatagaaacagttctaaaaatgaatatgataacacaaggtgataaatattctatattttcaaaattaccagatgtaaaagatcaagttgattttacatgtatttgtcaatcaaatgatgaacaagataatctaatgatgaatgtttatataaataacacatctc---------------------------------
>Mugil_51
------------------------------------------------------------gattttcgaacagaaaaaagaaagtccgtgcctttaaatctagtaccaggagatgttgtagaatattcgtgtccgtatagtttaaataatgatatccgaaatatgaatggggttgaacgagaacatttcgacaataaaaaattttgttttgattatatatttgttggaagtaagttaacatttttaaaagaatatgttcgtggttcttataatgtggtacataaagaagaagggaatttatatacatcacaatttagtgttcctcctgttgttttaacacatcgaaattttgattgtttttgttatatggaagaaaacaatgttgtggttaagaaggttttaagaatacatatatcaaatggtgttcttaggaaaataccgggatgtgattttaatgctgattataaagaatcgacagctataactacttttagtaatatgagtcctcgtcgtgtaaaagtatgtgacgtatatccgaagagtggagatttcataagtttaatgtgtccatcagattattcaattaaacctgatggttgtttttcaaatgtatatgtaaaaagatatcctaatgaagaagtgaaagaagaagatcgttttaatttgaatagaaaatgggatgcaagtaaatataatgttgtgtctatagaaacagttctaaaaatgaatatgataacacaaggtgataaatattctatattttcaaaattaccagatgtaaaagatcaagttgattttacatgtatttgtcaatcaaatgatgaacaagataatctaatgatgaatgtttatataaataacacatctc---------------------------------
>Mugil_77
------------------------------------------------------------gattttcgaacagaaaaaggaaagttcgtgcctttaaatctagtaccaggagatgttgtagaatattcgtgtccgtatagtttaaataatgatatccgaaatatgaatggggttgaacgagaacatttcgacaataaaaaattttgttttgattatatatttgttggaagtaagttaacatttttaaaagaatatgttcgtggttcttataatgtggtacataaagaagaagggaatttatatacatcacaatttagtgttcctcctgttgttttaacacatcgaaattttgattgtttttgttatatggaagaaaacaatgttgtggttaagaaggttttaagaatacatatatcaaatggtgttcttaggaaaataccgggatgtgattttaatgctgattataaagaatcgacagctataactacttttagtaatatgagtcctcgtcgtgtaaaagtatgtgacgtatatccgaagagtggagatttcataagtttaatgtgtccatcagattattcaattaaacctgatggttgtttttcaaatgtatatgtaaaaagatatcctaatgaagaagtgaaagaagaagatcgttttaatttgaatagaaaatgggatgcaagtaaatataatgttgtgtctatagaaacagttctaaaaatgaatatgataacacaaggtgataaatattctatattttcaaaattaccagatgtaaaagatcaagttgattttacatgtatttgtcaatcaaatgatgaacaagataatctaatgatgaatgtttatataaataacacatctt---------------------------------
>Mugil_90
------------------------------------------------------------gattttcgaacagaaaaaagaaagttcgtgcctttaaatctagtaccaggagatgttgtagaatattcgtgtccgtatagtttaaataatgatatccgaaatatgaatggggttgaacgagaacatttcgacaataaacaattttgttttgattatatatttgttggaagtaagttaacatttttaaaagaatatgttcgtggttcttataatgtggtacataaagaagaagggaatttatatacatcacaatttagtgttcctcctgttgttttaacacatcgaaattttgattgtttttgttatatggaagaaaacaatgttgtggttaagaaggttttaagaatacatatatcaaatggtgttcttaggaaaataccgggatgtgattttaatgctgattataaagaatcgacagctataactacttttagtaatatgagtcctcgtcgtgtaaaagtatgtgacgtatatccgaagagtggagatttcataagtttaatgtgtccatcagattattcaattaaacctgatggttgtttttcaaatgtatatgtaaaaagatatcctaatgaagaagtgaaagaagaagatcgttttaatttgaatagaaaatgggatgcaagtaaatataatgttgtgtctatagaaacagttctaaaaatgaatatgataacacaaggtgataaatattctatattttcaaaattaccagatgtaaaagatcaagttgattttacatgtatttgtcaatcaaatgatgaacaagataatctaatgatgaatgtttatataaataacacatctc---------------------------------
>Wosera_9
------------------------------------------------------------gattttcgaacagaaaaaggaaagttcgtgcctttaaatctagtaccaggagatgttgtagaatattcgtgtccgtatagtttaaataatgatatccgaaatatgaatggggttgaacgagaacatttcgacaataaaaaattttgttttgattatatatttgttggaagtaagttaacatttttaaaagaatatgttcgtggttcttataatgtggtacataaagaagaagggaatttatatacatcacaatttagtgttcctcctgttgttttaacacatcgaaattttgattgtttttgttatatggaagaaaacaatgttgtggttaagaaggttttaagaatacatatatcaaatggtgttcttaggaaaataccgggatgtgattttaatgctgattataaagaatcgacagctataactacttttagtaatatgagtcctcgtcgtgtaaaagtatgtgacgtatatccgaagagtggagatttcataagtttaatgtgtccatcagattattcaattaaacctgatggttgtttttcaaatgtatatgtaaaaagatatcctaatgaagaagtgaaagaagaagatcgttttaatttgaatagaaaatgggatgcaagtaaatataatgttgtgtctatagaaacagttctaaaaatgaatatgataacacaaggtgataaatattctatattttcaaaattaccagatgtaaaagatcaagttgattttacatgtatttgtcaatcaaatgatgaacaagataatctaatgatgaatgtttatataaataacacatctt---------------------------------
>Wosera_45
------------------------------------------------------------gattttcgaacagaaaaaagaaagttcgtgcctttaaatctagtaccaggagatgttgtagaatattcgtgtccgtatagtttaaataatgatatccgaaatatgaatggggttgaacgagaacatttcgacaataaacaattttgttttgattatatatttgttggaagtaagttaacatttttaaaagaatatgttcgtggttcttataatgtggtacataaagaagaagggaatttatatacatcacaatttagtgttcctcctgttgttttaacacatcgaaattttgattgtttttgttatatggaagaaaacaatgttgtggttaagaaggttttaagaatacatatatcaaatggtgttcttaggaaaataccgggatgtgattttaatgctgattataaagaatcgacagctataactacttttagtaatatgagtcctcgtcgtgtaaaagtatgtgacgtatatccgaagagtggagatttcataagtttaatgtgtccatcagattattcaattaaacctgatggttgtttttcaaatgtatatgtaaaaagatatcctaatgaagaagtgaaagaagaagatcgttttaatttgaatagaaaatgggatgcaagtaaatataatgttgtgtctatagaaacagttctaaaaatgaatatgataacacaaggtgataaatattctatattttcaaaattaccagatgtaaaagatcaagttgattttacatgtatttgtcaatcaaatgatgaacaagataatctaatgatgaatgtttatataaataacacatctc---------------------------------
>Wosera_12
------------------------------------------------------------gattttcgaacagaaaaaggaaagttcgtgcctttaaatctagtaccaggagatgttgtagaatattcgtgtccgtatagtttaaataatgatatccgaaatatgaatggggttgaacgagaacatttcgacaataaaaaattttgttttgattatatatttgttggaagtaagttaacatttttaaaagaatatgttcgtggttcttataatgtggtacataaagaagaagggaatttatatacatcacaatttagtgttcctcctgttgttttaacacatcgaaattttgattgtttttgttatatggaagaaaacaatgttgtggttaagaaggttttaagaatacatatatcaaatggtgttcttaggaaaataccgggatgtgattttaatgctgattataaagaatcgacagctataactacttttagtaatatgagtcctcgtcgtgtaaaagtatgtgacgtatatccgaagagtggagatttcataagtttaatgtgtccatcagattattcaattaaacctgatggttgtttttcaaatgtatatgtaaaaagatatcctaatgaagaagtgaaagaagaagatcgttttaatttgaatagaaaatgggatgcaagtaaatataatgttgtgtctatagaaacagttctaaaaatgaatatgataacacaaggtgataaatattctatattttcaaaattaccagatgtaaaagatcaagttgattttacatgtatttgtcaatcaaatgatgaacaagataatctaatgatgaatgtttatataaataacacatctc---------------------------------
>Mugil_97
------------------------------------------------------------gattttcgaacagaaaaaagaaagttcgtgcctttaaatctagtaccaggagatgttgtagaatattcgtgtccgtatagtttaaataatgatatccgaaatatgaatggggttgaacgagaacatttcgacaataaacaattttgttttgattatatatttgttggaagtaagttaacatttttaaaagaatatgttcgtggttcttataatgtggtacataaagaagaagggaatttatatacatcacaatttagtgttcctcctgttgttttaacacatcgaaattttgattgtttttgttatatggaagaaaacaatgttgtggttaagaaggttttaagaatacatatatcaaatggtgttcttaggaaaataccgggatgtgattttaatgctgattataaagaatcgacagctataactacttttagtaatatgagtcctcgtcgtgtaaaagtatgtgacgtatatccgaagagtggagatttcataagtttaatgtgtccatcagattattcaattaaacctgatggttgtttttcaaatgtatatgtaaaaagatatcctaatgaagaagtgaaagaagaagatcgttttaatttgaatagaaaatgggatgcaagtaaatataatgttgtgtctatagaaacagttctaaaaatgaatatgataacacaaggtgataaatattctatattttcaaaattaccagatgtaaaagatcaagttgattttacatgtatttgtcaatcaaatgatgaacaagataatctaatgatgaatgtttatataaataacacatctc---------------------------------
>Wosera_25
------------------------------------------------------------gattttcgaacagaaaaaggaaagttcgtgcctttaaatctagtaccaggagatgttgtagaatattcgtgtccgtatagtttaaataatgatatccgaaatatgaatggggttgaacgagaacatttcgacaataaacaattttgttttgattatatatttgttggaagtaagttaacatttttaaaagaatatgttcgtggttcttataatgtggtacataaaaaagaagggaatttatatacatcacaatttagtgttcctcctgttgttttaacacatcgaaattttgattgtttttgttatatggaagaaaacaatgttgtggttaagaaggttttaagaatacatatatcaaatggtgttcttaggaaaataccgggatgtgattttaatgctgattataaagaatcgacagctataactacttttagtaatatgagtcctcgtcgtgtaaaagtatgtgacgtatatccgaagagtggagatttcataagtttaatgtgtccatcagattattcaattaaacctgatggttgtttttcaaatgtatatgtaaaaagatatcctaatgaagaagtgaaagaagaagatcgttttaatttgaatagaaaatgggatgcaagtaaatataatgttgtgtctatagaaacagttctaaaaatgaatatgataacacaaggtgataaatattctatattttcaaaattaccagatgtaaaagatcaagttgattttacatgtatttgtcaatcaaatgatgaacaagataatctaatgatgaatgtttatataaataacacatctc---------------------------------
>Wosera_23
------------------------------------------------------------gattttcgaacagaaaaaggaaagttcgtgcctttaaatctagtaccaggagatgttgtagaatattcgtgtccgtatagtttaaataatgatatccgaaatatgaatggggttgaacgaaaacatttcgacaataaacaattttgttttgattatatatttgttggaagtaagttaacatttttaaaagaatatgttcgtggttcttataatgtggtacataaagaagaagggaatttatatacatcacaatttagtgttcctcctgttgttttaacacatcgaaattttgattgtttttgttatatggaagaaaacaatgttgtggttaagaaggttttaagaatacatatatcaaatggtgttcttaggaaaataccgggatgtgattttaatgctgattataaagaatcgacagctataactacttttagtaatatgagtcctcgtcgtgtaaaagtatgtgacgtatatccgaagagtggagatttcataagtttaatgtgtccatcagattattcaattaaacctgatggttgtttttcaaatgtatatgtaaaaagatatcctaatgaagaagtgaaagaagaagatcgttttaatttgaatagaaaatgggatgcaagtaaatataatgttgtgtctatagaaacagttctaaaaatgaatatgataacacaaggtgataaatattctatattttcaaaattaccagatgtaaaagatcaagttgattttacatgtatttgtcaatcaaatgatgaacaagataatctaatgatgaatgtttatataaataacacatctc---------------------------------
>Mugil_17
------------------------------------------------------------gattttcgaacagaaaaaagaaagtccgtgcctttaaatctagtaccaggagatgttgtagaatattcgtgtccgtatagtttaaataatgatatccgaaatatgaatggggttgaacgagaacatttcgacaataaaaaattttgttttgattatatatttgttggaagtaagttaacatttttaaaagaatatgttcgtggttcttataatgtggtacataaagaagaagggaatttatatacatcacaatttagtgttcctcctgttgttttaacacatcgaaattttgattgtttttgttatatggaagaaaacaatgttgtggttaagaaggttttaagaatacatatatcaaatggtgttcttaggaaaataccgggatgtgattttaatgctgattataaagaatcgacagctataactacttttagtaatatgagtcctcgtcgtgtaaaagtatgtgacgtatatccgaagagtggagatttcataagtttaatgtgtccatcagattattcaattaaacctgatggttgtttttcaaatgtatatgtaaaaagatatcctaatgaagaagtgaaagaagaagatcgttttaatttgaatagaaaatgggatgcaagtaaatataatgttgtgtctatagaaacagttctaaaaatgaatatgataacacaaggtgataaatattctatattttcaaaattaccagatgtaaaagatcaagttgattttacatgtatttgtcaatcaaatgatgaacaagataatctaatgatgaatgtttatataaataacacatctc---------------------------------
>Mugil_95
------------------------------------------------------------gattttcgaacagaaaaaagaaagtccgtgcctttaaatctagtaccaggagatgttgtagaatattcgtgtccgtatagtttaaataatgatatccgaaatatgaatggggttgaacgagaacatttcgacaataaaaaattttgttttgattatatatttgttggaagtaagttaacatttttaaaagaatatgttcgtggttcttataatgtggtacataaagaagaagggaatttatatacatcacaatttagtgttcctcctgttgttttaacacatcgaaattttgattgtttttgttatatggaagaaaacaatgttgtggttaggaaggttttaagaatacatatatcaaatggtgttcttaggaaaataccgggatgtgattttaatgctgattataaagaatcgacagctataactacttttagtaatatgagtcctcgtcgtgtaaaagtatgtgacgtatatccgaagagtggagatttcataagtttaatgtgtccatcagattattcaattaaacctgatggttgtttttcaaatgtatatgtaaaaagatatcctaatgaagaagtgaaagaagaagatcgttttaatttgaatagaaaatgggatgcaagtaaatataatgttgtgtctatagaaacagttctaaaaacgaatatgataacacaaggtgataaatattctatattttcaaaattaccagatgtaaaagatcaagttgattttacatgtatttgtcaatcaaatgatgaacaagataatctaatgatgaatgtttatataaataacacatctc---------------------------------
>Wosera_18
------------------------------------------------------------gattttcgaacagaaaaaagaaagtccgtgcctttaaatctagtaccaggagatgttgtagaatattcgtgtccgtatagtttaaataatgatatccgaaatatgaatggggttgaacgagaacatttcgacaataaaaaattttgttttgattatatatttgttggaagtaagttaacatttttaaaagaatatgttcgtggttcttataatgtggtacataaagaagaagggaatttatatacatcacaatttagtgttcctcctgttgttttaacacatcgaaattttgattgtttttgttatatggaagaaaacaatgttgtggttaagaaggttttaagaatacatatatcaaatggtgttcttaggaaaataccgggatgtgattttaatgctgattataaagaatcgacagctataactacttttagtaatatgagtcctcgtcgtgtaaaagtatgtgacgtatatccgaagagtggagatttcataagtttaatgtgtccatcagattattcaattaaacctgatggttgtttttcaaatgtatatgtaaaaagatatcctaatgaagaagtgaaagaagaagatcgttttaatttgaatagaaaatgggatgcaagtaaatataatgttgtgtctatagaaacagttctaaaaatgaatatgataacacaaggtgataaatattctatattttcaaaattaccagatgtaaaagatcaagttgattttacatgtatttgtcaatcaaatgatgaacaagataatctaatgatgaatgtttatataaataacacatctc---------------------------------
>Mugil_22
------------------------------------------------------------gattttcgaacagaaaaaagaaagtccgtgcctttaaatctagtaccaggagatgttgtagaatattcgtgtccgtatagtttaaataatgatatccgaaatatgaatggggttgaacgagaacatttcgacaataaaaaattttgttttgattatatatttgttggaagtaagttaacatttttaaaagaatatgttcgtggttcttataatgtggtacataaagaagaagggaatttatatacatcacaatttagtgttcctcctgttgttttaacacatcgaaattttgattgtttttgttatatggaagaaaacaatgttgtggttaggaaggttttaagaatacatatatcaaatggtgttcttaggaaaataccgggatgtgattttaatgctgattataaagaatcgacagctataactacttttagtaatatgagtcctcgtcgtgtaaaagtatgtgacgtatatccgaagagtggagatttcataagtttaatgtgtccatcagattattcaattaaacctgatggttgtttttcaaatgtatatgtaaaaagatatcctaatgaagaagtgaaagaagaagatcgttttaatttgaatagaaaatgggatgcaagtaaatataatgttgtgtctatagaaacagttctaaaaatgaatatgataacacaaggtgataaatattctatattttcaaaattaccagatgtaaaagatcaagttgattttacatgtatttgtcaatcaaatgatgaacaagataatctaatgatgaatgtttatataaataacacatctc---------------------------------
>Mugil_89
------------------------------------------------------------gattttcgaacagaaaaaagaaagtccgtgcctttaaatctagtaccaggagatgttgtagaatattcgtgtccgtatagtttaaataatgatatccgaaatatgaatggggttgaacgagaacatttcgacaataaaaaattttgttttgattatatatttgttggaagtaagttaacatttttaaaagaatatgttcgtggttcttataatgtggtacataaagaagaagggaatttatatacatcacaatttagtgttcctcctgttgttttaacacatcgaaattttgattgtttttgttatatggaagaaaacaatgttgtggttaggaaggttttaagaatacatatatcaaatggtgttcttaggaaaataccgggatgtgattttaatgctgattataaagaatcgacagctataactacttttagtaatatgagtcctcgtcgtgtaaaagtatgtgacgtatatccgaagagtggagatttcataagtttaatgtgtccatcagattattcaattaaacctgatggttgtttttcaaatgtatatgtaaaaagatatcctaatgaagaagtgaaagaagaagatcgttttaatttgaatagaaaatgggatgcaagtaaatataatgttgtgtctatagaaacagttctaaaaatgaatatgataacacaaggtgataaatattctatattttcaaaattaccagatgtaaaagatcaagttgattttacatgtatttgtcaatcaaatgatgaacaagataatctaatgatgaatgtttatataaataacacatctc---------------------------------
>Mugil_65
------------------------------------------------------------gattttcgaacagaaaaaagaaagtccgtgcctttaaatctagtaccaggagatgttgtagaatattcgtgtccgtatagtttaaataatgatatccgaaatatgaatggggttgaacgagaacatttcgacaataaaaaattttgttttgattatatatttgttggaagtaagttaacatttttaaaagaatatgttcgtggttcttataatgtggtacataaagaagaagggaatttatatacatcacaatttagtgttcctcctgttgttttaacacatcgaaattttgattgtttttgttatatggaagaaaacaatgttgtggttaggaaggttttaagaatacatatatcaaatggtgttcttaggaaaataccgggatgtgattttaatgctgattataaagaatcgacagctataactacttttagtaatatgagtcctcgtcgtgtaaaagtatgtgacgtatatccgaagagtggagatttcataagtttaatgtgtccatcagattattcaattaaacctgatggttgtttttcaaatgtatatgtaaaaagatatcctaatgaagaagtgaaagaagaagatcgttttaatttgaatagaaaatgggatgcaagtaaatataatgttgtgtctatagaaacagttctaaaaatgaatatgataacacaaggtgataaatattctatattttcaaaattaccagatgtaaaagatcaagttgattttacatgtatttgtcaatcaaatgatgaacaagataatctaatgatgaatgtttatataaataacacatctc---------------------------------
>Wosera_11
------------------------------------------------------------gattttcgaacagaaaaaagaaagtccgtgcctttaaatctagtaccaggagatgttgtagaatattcgtgtccgtatagtttaaataatgatatccgaaatatgaatggggttgaacgagaacatttcgacaataaaaaattttgttttgattatatatttgttggaagtaagttaacatttttaaaagaatatgttcgtggttcttataatgtggtacataaagaagaagggaatttatatacatcacaatttagtgttcctcctgttgttttaacacatcgaaattttgattgtttttgttatatggaagaaaacaatgttgtggttaagaaggttttaagaatacatatatcaaatggtgttcttaggaaaataccgggatgtgattttaatgctgattataaagaatcgacagctataactacttttagtaatatgagtcctcgtcgtgtaaaagtatgtgacgtatatccgaagagtggagatttcataagtttaatgtgtccatcagattattcaattaaacctgatggttgtttttcaaatgtatatgtaaaaagatatcctaatgaagaagtgaaagaagaagatcgttttaatttgaatagaaaatgggatgcaagtaaatataatgttgtgtctatagaaacagttctaaaaatgaatatgataacacaaggtgataaatattctatattttcaaaattaccagatgtaaaagatcaagttgattttacatgtatttgtcaatcaaatgatgaacaagataatctaatgatgaatgtttatataaataacacatctc---------------------------------
>Mugil_68
------------------------------------------------------------gattttcgaacagaaaaaggaaagttcgtgcctttaaatctagtaccaggagatgttgtagaatattcgtgtccgtatagtttaaataatgatatccgaaatatgaatggggttgaacgagaacatttcgacaataaacaattttgttttgattatatatttgttggaagtaagttaacatttttaaaagaatatgttcgtggttcttataatgtggtacataaaaaagaagggaatttatatacatcacaatttagtgttcctcctgttgttttaacacatcgaaattttgattgtttttgttatatggaagaaaacaatgttgtggttaagaaggttttaagaatacatatatcaaatggtgttcttaggaaaataccgggatgtgattttaatgctgattataaagaatcgacagctataactacttttagtaatatgagtcctcgtcgtgtaaaagtatgtgacgtatatccgaagagtggagatttcataagtttaatgtgtccatcagattattcaattaaacctgatggttgtttttcaaatgtatatgtaaaaagatatcctaatgaagaagtgaaagaagaagatcgttttaatttgaatagaaaatgggatgcaagtaaatataatgttgtgtctatagaaacagttctaaaaatgaatatgataacacaaggtgataaatattctatattttcaaaattaccagatgtaaaagatcaagttgattttacatgtatttgtcaatcaaatgatgaacaagataatctaatgatgaatgtttatataaataacacatctc---------------------------------
>Mugil_102
------------------------------------------------------------gattttcgaacagaaaaaggaaagttcgtgcctttaaatctagtaccaggagatgttgtagaatattcgtgtccgtatagtttaaataatgatatccgaaatatgaatggggttgaacgagaacatttcgacaataaacaattttgttttgattatatatttgttggaagtaagttaacatttttaaaagaatatgttcgtggttcttataatgtggtacataaaaaagaagggaatttatatacatcacaatttagtgttcctcctgttgttttaacacatcgaaattttgattgtttttgttatatggaagaaaacaatgttgtggttaagaaggttttaagaatacatatatcaaatggtgttcttaggaaaataccgggatgtgattttaatgctgattataaagaatcgacagctataactacttttagtaatatgagtcctcgtcgtgtaaaagtatgtgacgtatatccgaagagtggagatttcataagtttaatgtgtccatcagattattcaattaaacctgatggttgtttttcaaatgtatatgtaaaaagatatcctaatgaagaagtgaaagaagaagatcgttttaatttgaatagaaaatgggatgcaagtaaatataatgttgtgtctatagaaacagttctaaaaatgaatatgataacacaaggtgataaatattctatattttcaaaattaccagatgtaaaagatcaagttgattttacatgtatttgtcaatcaaatgatgaacaagataatctaatgatgaatgtttatataaataacacatctc---------------------------------
>Mugil_23
------------------------------------------------------------gattttcgaacagaaaaaaaaaagttcgtgcctttaaatctagtaccaggagatgttgtagaatattcgtgtccgtatagtttaaataatgatatccgaaatatgaatggggttgaacgagaacatttcgacaataaacaattttgttttgattatatatttgttggaagtaagttaacatttttaaaagaatatgttcgtggttcttataatgtggtacataaagaagaagggaatttatatacatcacaatttagtgttcctcctgttgttttaacacatcgaaattttgattgtttttgttatatggaagaaaacaatgttgtggttaagaaggttttaagaatacatatatcaaatggtgttcttaggaaaataccgggatgtgattttaatgctgattataaagaatcgacagctataactacttttagtaatatgagtcctcgtcgtgtaaaagtatgtgacgtatatccgaagagtggagatttcataagtttaatgtgtccatcagattattcaattaaacctgatggttgtttttcaaatgtatatgtaaaaagatatcctaatgaagaagtgaaagaagaagatcgttttaatttgaatagaaaatgggatgcaagtaaatataatgttgtgtctatagaaacagttctaaaaatgaatatgataacacaaggtgataaatattctatattttcaaaattaccagatgtaaaagatcaagttgattttacatgtatttgtcaatcaaatgatgaacaagataatctaatgatgaatgtttatataaataacacatctc---------------------------------
>Mugil_73
------------------------------------------------------------gattttcgaacagaaaaaagaaagtccgtgcctttaaatctagtaccaggagatgttgtagaatattcgtgtccgtatagtttaaataatgatatccgaaatatgaatggggttgaacgagaacatttcgacaataaaaaattttgttttgattatatatttgttggaagtaagttaacatttttaaaagaatatgttcgtggttcttataatgtggtacataaagaagaagggaatttatatacatcacaatttagtgttcctcctgttgttttaacacatcgaaattttgattgtttttgttatatggaagaaaacaatgttgtggttaggaaggttttaagaatacatatatcaaatggtgttcttaggaaaataccgggatgtgattttaatgctgattataaagaatcgacagctataactacttttagtaatatgagtcctcgtcgtgtaaaagtatgtgacgtatatccgaagagtggagatttcataagtttaatgtgtccatcagattattcaattaaacctgatggttgtttttcaaatgtatatgtaaaaagatatcctaatgaagaagtgaaagaagaagatcgttttaatttgaatagaaaatgggatgcaagtaaatataatgttgtgtctatagaaacagttctaaaaatgaatatgataacacaaggtgataaatattctatattttcaaaattaccagatgtaaaagatcaagttgattttacatgtatttgtcaatcaaatgatgaacaagataatctaatgatgaatgtttatataaataacacatctc---------------------------------
>Mugil_3
------------------------------------------------------------gattttcgaacagaaaaaggaaagttcgtgcctttaaatctagtaccaggagatgttgtagaatattcgtgtccgtatagtttaaataatgatatccgaaatatgaatggggttgaacgagaacatttcgacaataaacaattttgttttgattatatatttgttggaagtaagttaacatttttaaaagaatatgttcgtggttcttataatgtggtacataaaaaagaagggaatttatatacatcacaatttagtgttcctcctgttgttttaacacatcgaaattttgattgtttttgttatatggaagaaaacaatgttgtggttaagaaggttttaagaatacatatatcaaatggtgttcttaggaaaataccgggatgtgattttaatgctgattataaagaatcgacagctataactacttttagtaatatgagtcctcgtcgtgtaaaagtatgtgacgtatatccgaagagtggagatttcataagtttaatgtgtccatcagattattcaattaaacctgatggttgtttttcaaatgtatatgtaaaaagatatcctaatgaagaagtgaaagaagaagatcgttttaatttgaatagaaaatgggatgcaagtaaatataatgttgtgtctatagaaacagttctaaaaatgaatatgataacacaaggtgataaatattctatattttcaaaattaccagatgtaaaagatcaagttgattttacatgtatttgtcaatcaaatgatgaacaagataatctaatgatgaatgtttatataaataacacatctc---------------------------------
>Mugil_86
------------------------------------------------------------gattttcgaacagaaaaaagaaagttcgtgcctttaaatctagtaccaggagatgttgtagaatattcgtgtccgtatagtttaaataatgatatccgaaatatgaatggggttgaacgagaacatttcgacaataaacaattttgttttgattatatatttgttggaagtaagttaacatttttaaaagaatatgttcgtggttcttataatgtggtacataaagaagaagggaatttatatacatcacaatttagtgttcctcctgttgttttaacacatcgaaattttgattgtttttgttatatggaagaaaacaatgttgtggttaagaaggttttaagaatacatatatcaaatggtgttcttaggaaaataccgggatgtgattttaatgctgattataaagaatcgacagctataactacttttagtaatatgagtcctcgtcgtgtaaaagtatgtgacgtatatccgaagagtggagatttcataagtttaatgtgtccatcagattattcaattaaacctgatggttgtttttcaaatgtatatgtaaaaagatatcctaatgaagaagtgaaagaagaagatcgttttaatttgaatagaaaatgggatgcaagtaaatataatgttgtgtctatagaaacagttctaaaaatgaatatgataacacaaggtgataaatattctatattttcaaaattaccagatgtaaaagatcaagttgattttacatgtatttgtcaatcaaatgatgaacaagataatctaatgatgaatgtttatataaataacacatctc---------------------------------
>Mugil_85
------------------------------------------------------------gattttcgaacagaaaaaagaaagtccgtgcctttaaatctagtaccaggagatgttgtagaatattcgtgtccgtatagtttaaataatgatatccgaaatatgaatggggttgaacgagaacatttcgacaataaaaaattttgttttgattatatatttgttggaagtaagttaacatttttaaaagaatatgttcgtggttcttataatgtggtacataaagaagaagggaatttatatacatcacaatttagtgttcctcctgttgttttaacacatcgaaattttgattgtttttgttatatggaagaaaacaatgttgtggttaggaaggttttaagaatacatatatcaaatggtgttcttaggaaaataccgggatgtgattttaatgctgattataaagaaccgacagctataactacttttagtaatatgagtcctcgtcgtgtaaaagtatgtgacgtatatccgaagagtggagatttcataagtttaatgtgtccatcagattattcaattaaacctgatggttgtttttcaaatgtatatgtaaaaagatatcctaatgaagaagtgaaagaagaagatcgttttaatttgaatagaaaatgggatgcaagtaaatataatgttgtgtctatagaaacagttctaaaaatgaatatgataacacaaggtgataaatattctatattttcaaaattaccagatgtaaaagatcaagttgattttacatgtatttgtcaatcaaatgatgaacaagataatctaatgatgaatgtttatataaataacacatctc---------------------------------
>Mugil_98
------------------------------------------------------------gattttcgaacagaaaaaagaaagtccgtgcctttaaatctagtaccaggagatgttgtagaatattcgtgtccgtatagtttaaataatgatatccgaaatatgaatggggttgaacgagaacatttcgacaataaaaaattttgttttgattatatatttgttggaagtaagttaacatttttaaaagaatatgttcgtggttcttataatgtggtacataaagaagaagggaatttatatacatcacaatttagtgttcctcctgttgttttaacacatcgaaattttgattgtttttgttatatggaagaaaacaatgttgtggttaggaaggttttaagaatacatatatcaaatggtgttcttaggaaaataccgggatgtgattttaatgctgattataaagaaccgacagctataactacttttagtaatatgagtcctcgtcgtgtaaaagtatgtgacgtatatccgaagagtggagatttcataagtttaatgtgtccatcagattattcaattaaacctgatggttgtttttcaaatgtatatgtaaaaagatatcctaatgaagaagtgaaagaagaagatcgttttaatttgaatagaaaatgggatgcaagtaaatataatgttgtgtctatagaaacagttctaaaaatgaatatgataacacaaggtgataaatattctatattttcaaaattaccagatgtaaaagatcaagttgattttacatgtatttgtcaatcaaatgatgaacaagatagtctaatgatgaatgtttatataaataacacatctc---------------------------------
>Mugil_18
------------------------------------------------------------gattttcgaacagaaaaaggaaagttcgtgcctttaaatctagtaccaggagatgttgtagaatattcgtgtccgtatagtttaaataatgatatccgaaatatgaatggggttgaacgagaacatttcgacaataaaaaattttgttttgattatatatttgttggaagtaagttaacatttttaaaagaatatgttcgtggttcttataatgtggtacataaagaagaagggaatttatatacatcacaatttagtgttcctcctgttgttttaacacatcgaaattttgattgtttttgttatatggaagaaaacaatgttgtggttaagaaggttttaagaatacatatatcaaatggtgttcttaggaaaataccgggatgtgattttaatgctgattataaagaatcgacagctataactacttttagtaatatgagtcctcgtcgtgtaaaagtatgtgacgtatatccgaagagtggagatttcataagtttaatgtgtccatcagattattcaattaaacctgatggttgtttttcaaatgtatatgtaaaaagatatcctaatgaagaagtgaaagaagaagatcgttttaatttgaatagaaaatgggatgcaagtaaatataatgttgtgtctatagaaacagttctaaaaatgaatatgataacacaaggtgataaatattctatattttcaaaattaccagatgtaaaagatcaagttgattttacatgtatttgtcaatcaaatgatgaacaagataatctaatgatgaatgtttatataaataacacatctt---------------------------------
>Wosera_GWIN8
------------------------------------------------------------gattttcgaacagaaaaaggaaagttcgtgcctttaaatctagtaccaggagatgttgtagaatattcgtgtccgtatagtttaaataatgatatccgaaatatgaatggggttgaacgaaaacatttcgacaataaacaattttgttttgattatatatttgttggaagtaagttaacatttttaaaagaatatgttcgtggttcttataatgtggtacataaagaagaagggaatttatatacatcacaatttagtgttcctcctgttgttttaacacatcgaaattttgattgtttttgttatatggaagaaaacaatgttgtggttaagaaggttttaagaatacatatatcaaatggtgttcttaggaaaataccgggatgtgattttaatgctgattataaagaatcgacagctataactacttttagtaatatgagtcctcgtcgtgtaaaagtatgtgacgtatatccgaagagtggagatttcataagtttaatgtgtccatcagattattcaattaaacctgatggttgtttttcaaatgtatatgtaaaaagatatcctaatgaagaagtgaaagaagaagatcgttttaatttgaatagaaaatgggatgcaagtaaatataatgttgtgtctatagaaacagttctaaaaatgaatatgataacacaaggtgataaatattctatattttcaaaattaccagatgtaaaagatcaagttgattttacatgtatttgtcaatcaaatgatgaacaagataatctaatgatgaatgtttatataaataacacatctc---------------------------------
>Wosera_GWIN12
------------------------------------------------------------gattttcgaacagaaaaaagaaagttcgtgcctttaaatctagtaccaggagatgttgtagaatattcgtgtccgtatagtttaaataatgatatccgaaatatgaatggggttgaacgagaacatttcgacaataaacaattttgttttgattatatatttgttggaagtaagttaacatttttaaaagaatatgttcgtggttcttataatgtggtacataaagaagaagggaatttatatacatcacaatttagtgttcctcctgttgttttaacacatcgaaattttgattgtttttgttatatggaagaaaacaatgttgtggttaagaaggttttaagcatacatatatcaaatggtgttcttaggaaaataccgggatgtgattttaatgctgattataaagaatcgacagctataactacttttagtaatatgagtcctcgtcgtgtaaaagtatgtgacgtatatccgaagagtggagatttcataagtttaatgtgtccatcagattattcaattaaacctgatggttgtttttcaaatgtatatgtaaaaagatatcctaatgaagaagtgaaagaagaagatcgttttaatttgaatagaaaatgggatgcaagtaaatataatgttgtgtctatagaaacagttctaaaaatgaatatgataacacaaggtgataaatattctatattttcaaaattaccagatgtaaaagatcaagttgattttacatgtatttgtcaatcaaatgatgaacaagataatctaatgatgaatgtttatataaataacacatctc---------------------------------
>Wosera_GWIN17
------------------------------------------------------------gattttcgaacagaaaaaagaaagtccgtgcctttaaatctagtaccaggagatgttgtagaatattcgtgtccgtatagtttaaataatgatatccgaaatatgaatggggttgaacgagaacatttcgacaataaaaaattttgttttgattatatatttgttggaagtaagttaacatttttaaaagaatatgttcgtggttcttataatgtggtacataaagaagaagggaatttatatacatcacaatttagtgttcctcctgttgttttaacacatcgaaattttgattgtttttgttatatggaagaaaacaatgttgtggttaagaaggttttaagaatacatatatcaaatggtgttcttaggaaaataccgggatgtgattttaatgctgattataaagaatcgacagctataactacttttagtaatatgagtcctcgtcgtgtaaaagtatgtgacgtatatccgaagagtggagatttcataagtttaatgtgtccatcagattattcaattaaacctgatggttgtttttcaaatgtatatgtaaaaagatatcctaatgaagaagtgaaagaagaagatcgttttaatttgaatagaaaatgggatgcaagtaaatataatgttgtgtctatagaaacagttctaaaaatgaatatgataacacaaggtgataaatattctatattttcaaaattaccagatgtaaaagatcaagttgattttacatgtatttgtcaatcaaatgatgaacaagataatctaatgatgaatgtttatataaataacacatctc---------------------------------
>Wosera_NIN13
------------------------------------------------------------gattttcgaacagaaaaaggaaagttcgtgcctttaaatctagtaccaggagatgttgtagaatattcgtgtccgtatagtttaaataatgatatccgaaatatgaatggggttgaacgagaacatttcgacaataaacaattttgttttgattatatatttgttggaagtaagttaacatttttaaaagaatatgttcgtggttcttataatgtggtacataaaaaagaagggaatttatatacatcacaatttagtgttcctcctgttgttttaacacatcgaaattttgattgtttttgttatatggaagaaaacaatgttgtggttaagaaggttttaagaatacatatatcaaatggtgttcttaggaaaataccgggatgtgattttaatgctgattataaagaatcgacagctataactacttttagtaatatgagtcctcgtcgtgtaaaagtatgtgacgtatatccgaagagtggagatttcataagtttaatgtgtccatcagattattcaattaaacctgatggttgtttttcaaatgtatatgtaaaaagatatcctaatgaagaagtgaaagaagaagatcgttttaatttgaatagaaaatgggatgcaagtaaatataatgttgtgtctatagaaacagttctaaaaatgaatatgataacacaaggtgataaatattctatattttcaaaattaccagatgtaaaagatcaagttgattttacatgtatttgtcaatcaaatgatgaacaagataatctaatgatgaatgtttatataaataacacatctc---------------------------------
>Wosera_NIN27
------------------------------------------------------------gattttcgaacagaaaaaaaaaagttcgtgcctttaaatctagtaccaggagatgttgtagaatattcgtgtccgtatagtttaaataatgatatccgaaatatgaatggggttgaacgagaacatttcgacaataaacaattttgttttgattatatatttgttggaagtaagttaacatttttaaaagaatatgttcgtggttcttataatgtggtacataaagaagaagggaatttatatacatcacaatttagtgttcctcctgttgttttaacacatcgaaattttgattgtttttgttatatggaagaaaacaatgttgtggttaagaaggttttaagaatacatatatcaaatggtgttcttaggaaaataccgggatgtgattttaatgctgattataaagaatcgacagctataactacttttagtaatatgagtcctcgtcgtgtaaaagtatgtgacgtatatccgaagagtggagatttcataagtttaatgtgtccatcagattattcaattaaacctgatggttgtttttcaaatgtatatgtaaaaagatatcctaatgaagaagtgaaagaagaagatcgttttaatttgaatagaaaatgggatgcaagtaaatataatgttgtgtctatagaaacagttctaaaaatgaatatgataacacaaggtgataaatattctatattttcaaaattaccagatgtaaaagatcaagttgattttacatgtatttgtcaatcaaatgatgaacaagataatctaatgatgaatgtttatataaataacacatctc---------------------------------
>Wosera_NIN33
------------------------------------------------------------gattttcgaacagaaaaaggaaagttcgtgcctttaaatctagtaccaggagatgttgtagaatattcgtgtccgtatagtttaaataatgatatccgaaatatgaatggggttgaacgagaacatttcgacaataaaaaattttgttttgattatatatttgttggaagtaagttaacatttttaaaagaatatgttcgtggttcttataatgtggtacataaagaagaagggaatttatatacatcacaatttagtgttcctcctgttgttttaacacatcgaaattttgattgtttttgttatatggaagaaaacaatgttgtggttaagaaggttttaagaatacatatatcaaatggtgttcttaggaaaataccgggatgtgattttaatgctgattataaagaatcgacagctataactacttttagtaatatgagtcctcgtcgtgtaaaagtatgtgacgtatatccgaagagtggagatttcataagtttaatgtgtccatcagattattcaattaaacctgatggttgtttttcaaatgtatatgtaaaaagatatcctaatgaagaagtgaaagaagaagatcgttttaatttgaatagaaaatgggatgcaagtaaatataatgttgtgtctatagaaacagttctaaaaatgaatatgataacacaaggtgataaatattctatattttcaaaattaccagatgtaaaagatcaagttgattttacatgtatttgtcaatcaaatgatgaacaagataatctaatgatgaatgtttatataaataacacatctc---------------------------------
>Wosera_NIN37
------------------------------------------------------------gattttcgaacagaaaaaagaaagttcgtgcctttaaatctagtaccaggagatgttgtagaatattcgtgtccgtatagtttaaataatgatatccgaaatatgaatggggttgaacgagaacatttcgacaataaacaattttgttttgattatatatttgttggaagtaagttaacatttttaaaagaatatgttcgtggttcttataatgtggtacataaagaagaagggaatttatatacatcacaatttagtgttcctcctgttgttttaacacatcgaaattttgattgtttttgttatatggaagaaaacaatgttgtggttaagaaggttttaagaatacatatatcaaatggtgttcttaggaaaataccgggatgtgattttaatgctgattataaagaatcgacagctataactacttttagtaatatgagtcctcgtcgtgtaaaagtatgtgacgtatatccgaagagtggagatttcataagtttaatgtgtccatcagattattcaattaaacctgatggttgtttttcaaatgtatatgtaaaaagatatcctaatgaagaagtgaaagaagaagatcgttttaatttgaatagaaaatgggatgcaagtaaatataatgttgtgtctatagaaacagttctaaaaatgaatatgataacacaaggtgataaatattctatattttcaaaattaccagatgtaaaagatcaagttgattttacatgtatttgtcaatcaaatgatgaacaagataatctaatgatgaatgtttatataaataacacatctc---------------------------------
>Wosera_NIN50
------------------------------------------------------------gattttcgaacagaaaaaagaaagtccgtgcctttaaatctagtaccaggagatgttgtagaatattcgtgtccgtatagtttaaataatgatatccgaaatatgaatggggttgaacgagaacatttcgacaataaaaaattttgttttgattatatatttgttggaagtaagttaacatttttaaaagaatatgttcgtggttcttataatgtggtacataaagaagaagggaatttatatacatcacaatttagtgttcctcctgttgttttaacacatcgaaattttgattgtttttgttatatggaagaaaacaatgttgtggttaagaaggttttaagaatacatatatcaaatggtgttcttaggaaaataccgggatgtgattttaatgctgattataaagaatcgacagctataactacttttagtaatatgagtcctcgtcgtgtaaaagtatgtgacgtatatccgaagagtggagatttcataagtttaatgtgtccatcagattattcaattaaacctgatggttgtttttcaaatgtatatgtaaaaagatatcctaatgaagaagtgaaagaagaagatcgttttaatttgaatagaaaatgggatgcaagtaaatataatgttgtgtctatagaaacagttctaaaaatgaatatgataacacaaggtgataaatattctatattttcaaaattaccagatgtaaaagatcaagttgattttacatgtatttgtcaatcaaatgatgaacaagataatctaatgatgaatgtttatataaataacacatctc---------------------------------
>Wosera_NIN52
------------------------------------------------------------gattttcgaacagaaaaaagaaagtccgtgcctttaaatctagtaccaggagatgttgtagaatattcgtgtccgtatagtttaaataatgatatccgaaatatgaatggggttgaacgagaacatttcgacaataaaaaattttgttttgattatatatttgttggaagtaagttaacatttttaaaagaatatgttcgtggttcttataatgtggtacataaagaagaagggaatttatatacatcacaatttagtgttcctcctgttgttttaacacatcgaaattttgattgtttttgttatatggaagaaaacaatgttgtggttaagaaggttttaagaatacatatatcaaatggtgttcttaggaaaataccgggatgtgattttaatgctgattataaagaatcgacagctataactacttttagtaatatgagtcctcgtcgtgtaaaagtatgtgacgtatatccgaagagtggagatttcataagtttaatgtgtccatcagattattcaattaaacctgatggttgtttttcaaatgtatatgtaaaaagatatcctaatgaagaagtgaaagaagaagatcgttttaatttgaatagaaaatgggatgcaagtaaatataatgttgtgtctatagaaacagttctaaaaatgaatatgataacacaaggtgataaatattctatattttcaaaattaccagatgtaaaagatcaagttgattttacatgtatttgtcaatcaaatgatgaacaagataatctaatgatgaatgtttatataaataacacatctc---------------------------------
